# Supplementary material for: Transcriptomic Data Analyses Reveal a Reprogramed Lipid Metabolism in HCV-Derived Hepatocellular Cancer
Source: Front Cell Dev Biol. 2020 Oct 27;8:581863. doi: 10.3389/fcell.2020.581863 (PMC7652758; doi:10.3389/fcell.2020.581863)
Supplement: Supplementary Table 1 — Detailed information about LMGs analyzed in this study. [file Table_1.XLSX]

## Sheet: GO lipid genes
fatty_acid_biosynthesis (GO:0006633)	fatty_acid_beta_oxidation (GO:0006635)	lipid_biosynthetic_process (GO:0008610)	lipid_catabolic_process (GO:0016042)	lipid metabolic process (GO:0006629)	cholesterol metabolic process (GO:0008203)	cholesterol transport (GO:0030301)	lipid transport (GO:0006869)	unique lipid metabolic genes
FABP5	ECHDC1	PIGV	CRABP1	NR1D1	NFE2L1	SIRT1	SLC27A1	FABP5
PTGES2	ACAA1	PIGQ	PNLIPRP3	GPAA1	MT3	OSBPL5	PLSCR2	PTGES2
ALOX15B	EHHADH	SRD5A3	ECHDC1	A0A1B0GV83	FGF1	ABCG4	PLSCR3	ALOX15B
ELOVL4	ACAT2	FABP5	PLCD4	SLC27A1	PRKAA2	ABCA1	BDKRB2	ELOVL4
OXSM	ACAD11	TNFRSF1A	SRD5A3	AGPAT3	ANGPTL3	NFKBIA	LRAT	OXSM
NR1H3	LONP2	HMGCS2	FABP5	LDAH	CYP7B1	APOM	SLC51A	NR1H3
PRKAA1	IRS2	CHKA	CIDEA	ATG14	OSBPL5	SCP2D1	FZD4	PRKAA1
MIF	SESN2	CYP17A1	LPIN3	ALG9	ABCA1	TTC39B	PRKAA2	MIF
ACOT11	MCAT	TLR9	ACAA1	SERINC1	APOBR	AKR1C1	MAP2K6	ACOT11
ACOT7L	CPT1B	PIKFYVE	FGF23	TSPOAP1	FDXR	VPS4B	SIRT1	ACOT7L
EPHX2	AUH	LPIN3	PRKAA1	VAPB	CLN8	anxa2-pcsk9_human	GRAMD1A	EPHX2
EIF6	LEP	CREBL2	EHHADH	SBF1	CYB5R3	EGF	ATP11B	EIF6
ELOVL5	MECR	B4GALT3	ACOT7L	LRAT	TTC39B	LDLR	ANO9	ELOVL5
TECR	PEX7	PTGES2	STS	ADTRP	URS00005BBC98_9606	ADIPOQ	ABCA11P	TECR
ELOVL1	ACOX1	ALOX15B	PNPLA7	NFE2L1	URS00004E4AD0_9606	CD36	AKR1C4	ELOVL1
PLA2G4F	CPT1C	GAL3ST4	GDE1	MT3	URS000075D261_9606	APOA5	PRKAB2	PLA2G4F
PTGDS	CPT2	FGF23	PHYH	ATP5F1A	ACADL	LIPG	OSBPL5	PTGDS
ACOT7	ABCD1	SPTLC2	PLA2G10	FGF1	LDLR	PNLIP	TRIAP1	ACOT7
PRKAG1	IRS1	SPTLC1	ACAT2	PIGH	SEC14L2	VPS4A	ABCG4	PRKAG1
ACSS2	CPT1A	ELOVL4	PLD1	FDX2	DHCR24	ABCA5	STARD10	ACSS2
ACSM5	ETFA	OXSM	PDE3B	PDE3A	MSMO1	SHH	LCN12	ACSM5
LTA4H	ECHDC2	GNPAT	CYP26C1	CSNK2B	APOA5	ABCA7	GOT2	LTA4H
PIBF1	ACOX3	NR1H4	PLCB3	GK2	GNB3	SCARB1	ATP8A1	PIBF1
FADS1	PPARD	NR1H3	HAO2	GK3P	ERLIN2	CETP	RFT1	FADS1
ALOX15	ACADL	PRKAA1	PLA2G3	PLBD1	SULT2B1	MSR1	SLC27A5	ALOX15
MCAT	PEX2	REST	NCEH1	HMGCL	SNX17	CAV1	SLC27A6	MCAT
FAM213B	ACADM	PI4K2A	CLPS	PRKAA2	IDI2	PLA2G10	ABCA1	FAM213B
ALOXE3	ADIPOQ	MIF	APOB	HPGD	OSBPL1A	APOB	NFKBIA	ALOXE3
ALOX5	ABCD3	RBP1	CYP39A1	PDXDC2P	CLN6	ABCA12	APOM	ALOX5
FADS2P1	CNR1	ACOT11	PLA2G4F	FAR2	DISP3	ABCA2	APOBR	FADS2P1
HACD3	ACOX2	ACOT7L	ACAD11	ACSM6	HDLBP	NR1H3	PROCA1	HACD3
SCD5	ETFBKMT	SORBS1	SNX17	PLCXD2	NFYC	NPC1	PSAP	SCD5
GSTM4	ACADS	TFCP2L1	PNPLA4	CACNA1H	TM7SF2	APOC3	SCP2D1	GSTM4
TBXAS1	HSD17B4	ORMDL1	LONP2	MTM1	ACLY	APOC2	TAC1	TBXAS1
ABHD1	IVD	EPHX2	ACOT7	HSD17B2	NSDHL	APOC1	CLN8	ABHD1
ACSM2B	HADHB	PLA2G10	PPT1	HSD17B3	NR0B2	APOA2	SLC10A4	ACSM2B
MECR	CRAT	ARF3	AADAC	ANGPTL3	LEPR	APOE	ATP8B1	MECR
MYO5A	GCDH	EIF6	CYP26B1	SIRT1	SREBF1	RELCH	TTC39B	MYO5A
NDUFAB1	AKT1	ACAT2	PLCG1	CYP7B1	SCARB1	NFKB1	AKR1C1	NDUFAB1
FADS6	ETFB	ST8SIA5	FGF21	PTGR1	EBP	CEL	ATP9B	FADS6
TRIB3	AKT2	PLD1	SULT1E1	ADH1A	PMVK	GPS2	TMEM256-PLSCR3	TRIB3
ELOVL2	TWIST1	OCRL	CYP7A1	ACSF2	SP1	LEP	PRKAG2	ELOVL2
PLP1	ACACB	ELOVL5	IRS2	MAPK3	GBA2	NPC2	NCOR1	PLP1
SCAP	ACOT8	TECR	SESN2	HACD1	GPAM	STX12	VPS4B	SCAP
CYP2E1	ACAT1	APOB	PLA2G2F	INPP5B	CETP	PTCH1	vapa-osbp_human	CYP2E1
CYP1A2	HIBCH	ATM	PLA2G12A	PDXDC1	SORL1	STARD5	anxa2-pcsk9_human	CYP1A2
ELOVL6	BDH2	CYP39A1	TBL1XR1	NRBF2	POR	SREBF2	GHRL	ELOVL6
PECR	TYSND1	ELOVL1	NUDT19	PLIN5	AKR1D1	SOAT1	POMC	PECR
WDTC1	ACOXL	PLA2G4F	ASPG	IMPAD1	MVD	LRP1	OXT	WDTC1
CBR4	DECR2	P2RX1	PLA2G5	CDS2	INSIG1	CLU	EGF	CBR4
ELOVL7	ECI1	SLC44A2	ACAD9	SIN3B	EPHX2	LAMTOR1	LDLR	ELOVL7
ASAH2	HADHA	PTGDS	PNPLA3	PLD4	ACAT2	ABCG5	PRKCD	ASAH2
CYP3A4	ABCD2	ACOT7	HSD17B14	DGAT1	APOB	ABCG8	P2RX7	CYP3A4
ACSF3	CROT	SERPINA12	LDAH	APPL2	MVK	OSBPL2	ATP8B4	ACSF3
A0A087X1B8	PPARA	SLA2	MCAT	ACHE	LMF1	ANXA2	GRAMD1C	A0A087X1B8
ACSS1	ETFDH	PRKAG1	CPT1B	SOCS5	RXRA	SYT7	ADIPOQ	ACSS1
PTGS2	MTOR	PIP5K1C	AUH	IP6K2	NR1H4	SERAC1	ABCD3	PTGS2
PLA2G1B	SLC25A17	AGPAT4	ENPP2	NAGA	PRKAA1	SOAT2	PITPNB	PLA2G1B
ANXA1	ACAA2	SAMD8	BCO1	B4GALT5	DGAT2	STAR	CD36	ANXA1
CEACAM1	FABP1	MTMR12	LEP	INPP1	VLDLR	ABCB4	XKR4	CEACAM1
ERLIN2	AMACR	CERS6	SMPDL3B	GRHL1	HMGCS2	LIPC	APOA5	ERLIN2
THNSL2	PLIN5	PIGN	PLCD1	INPP5F	ACACA	APOA4	LIPG	THNSL2
APOA5	DECR1	STARD7	FABP6	COQ2	NPC1	PLTP	NCOA2	APOA5
ACSM3	SCP2	SELENOI	RAB7A	ALDH1A3	APOC1	NR1H2	ANO7	ACSM3
ACADL	HADH	CYP8B1	CYP4F2	THRA	APOA2	CES1	CPTP	ACADL
ACOT12	ECH1	ACSS2	PLA2G2A	LIAS	APOE	NUS1	ABCA3	ACOT12
ALOX12	ECHS1	PIK3R6	SPHK1	AKR1C4	CYP39A1	STARD4	SIGMAR1	ALOX12
ADIPOQ	SLC27A2	ST3GAL5	FUCA1	LYPLA1	FDPS	PON1	SLCO2B1	ADIPOQ
FA2H	ECI2	ST8SIA3	CEL	CRLS1	CAT	OSBP	ABCC2	FA2H
ABCD3	ACAD10	CYP7A1	ABHD1	ACSBG1	HMGCR	NPC1L1	ABCA8	ABCD3
LPL	etfa-etfb_human	IRS2	MECR	PRKAB2	CEL	LIMA1	P2RX4	LPL
AVP	ACADVL	GPAT4	PLA2G16	OSBPL5	SERPINA12	LCAT	PLIN2	AVP
PTGES3		PLA2G2F	PEX7	PNPLA2	LEP	CFTR	SLCO3A1	PTGES3
RGN		PLA2G12A	GPLD1	PIK3R3	APOF	LRP6	SFTPA1	RGN
GPX4		PRKD2	ACOX1	SULT1B1	PIP4P1	ANXA2P2	LCN1	GPX4
ABHD3		MVK	LPIN2	TPTE2	NPC2	ABCG1	TEX2	ABHD3
MGLL		OSBPL6	ABHD12	PLPPR2	PLPP6	APOA1	GRAMD1B	MGLL
ACLY		OSBPL7	PLD6	PIK3CB	NFYB	LDLRAP1	RPS6KB1	ACLY
MGST1		ACSM5	CPT1C	STARD10	SREBF2	ARV1	OSBPL11	MGST1
BRCA1		CERS3	CPT2	HACL1	SCAP	SCP2	SLC5A8	BRCA1
LIPC		GPAT2	HRASLS2	OLAH	IL4	STARD3	INHBA	LIPC
ACSM2A		MTMR3	PNPLA1	EGFR	CYP11A1	TSPO	OSBPL1A	ACSM2A
ACSM1		MTMR2	PNLIP	G0S2	APP	PCSK9	STOML1	ACSM1
SCD		MTMR1	PRKCE	HACD2	ELOVL6		CPT2	SCD
ACACB		MBOAT2	SMPD3	GPX1	SCARF1		C2CD2L	ACACB
INSIG2		LTA4H	ABCD1	CRYL1	SOAT1		AGTR2	INSIG2
CBR1		PLA2G5	IRS1	VAPA	APOL1		PRELID2	CBR1
PTGS1		BMP2	FABP4	ACER2	GBA		PNLIP	PTGS1
INSIG1		PNPLA3	PCK1	SLC27A5	CYP7A1		DISP3	INSIG1
CD74		DOLK	PLD2	SLC27A6	DHCR7		ABCD1	CD74
APOA4		HSD17B14	ACER1	ABCA1	ACAA2		SLCO1C1	APOA4
NR1H2		DHRS9	CPT1A	CTDNEP1	ACADVL		LBP	NR1H2
CYP2C9		PIBF1	ETFA	SGPL1	FDX1		PQLC1	CYP2C9
ELOVL3		ACSL4	OC90	LARGE1	CEBPA		ABCB1	ELOVL3
ADIPOR2		FADS1	CYP1A2	APOM	SOAT2		DRD4	ADIPOR2
HSD17B12		FGF2	PLA2G12B	LPIN1	STAR		VPS4A	HSD17B12
DECR2		SLC27A1	PLCB1	NCOA6	SC5D		HNRNPK	DECR2
PRKAB1		AGPAT3	PLA2G2D	APOBR	HSD3B7		HDLBP	PRKAB1
ACSL3		PIP4K2C	PLCB2	EFR3B	APOL2		CPT1C	ACSL3
HSD17B8		AGPS	ACBD5	SLC44A5	CUBN		AGT	HSD17B8
EDN1		ALOX15	PECR	INPP5A	CYP11B2		SLCO2A1	EDN1
PRKAA2		MCAT	PAFAH1B2	PROCA1	CYP51A1		AKT1	PRKAA2
HPGD		SGMS1	HSD11B1	PSAP	PPARD		NCOA1	HPGD
ACSM6		PIK3R3	BCO2	PIGL	IDI1		ABCA5	ACSM6
ABHD2		ETNPPL	CDK4	FDXR	NFYA		SHH	ABHD2
PTGES		PIGX	IL1B	PDPR	LIPE		ABCA7	PTGES
CYP1A1		FAM213B	ECHDC2	GDPD4	LIPC		PITPNM1	CYP1A1
EDN2		MOGAT3	IAH1	GAL3ST3	SCD		K7EP34	EDN2
FADS2		ST8SIA6	LRCOL1	SCP2D1	ACACB		SCARB1	FADS2
PRKAG2		SERINC5	GALC	SLC16A11	INSIG2		SSTR4	PRKAG2
PRKAG3		PIGZ	CLPSL1	CLN8	G6PD		CETP	PRKAG3
MLYCD		BCO1	ASAH2	RAB5A	APOA4		SORL1	MLYCD
FADS3		PIGG	SLC27A4	RAB4A	LSS		CYP19A1	FADS3
AKR1C3		LEP	PLB1	B4GALT6	CES1		CRH	AKR1C3
SIRT1		PLEKHA3	SCARF1	DAGLB	RAN		MSR1	SIRT1
MID1IP1		PLEKHA2	ACOX3	VAV2	GGPS1		ACSL1	MID1IP1
SLC45A3		ALOXE3	CYP3A4	ATP8B1	KPNB1		ABCA6	SLC45A3
ASAH2B		ALPI	PLCE1	CCR7	CNBP		THRSP	ASAH2B
PNPLA8		ALOX5	PPARD	CYP2A7	LBR		APOL5	PNPLA8
MLXIPL		B3GNT5	PLA2G4E	CYB5R3	MBTPS1		APOL6	MLXIPL
ACSM4		WNT4	PNPLA5	CCKBR	PON1		CRHR1	ACSM4
ADIPOR1		HSD17B13	HINT2	TTC39B	SOD1		STRA6	ADIPOR1
HACD4		FADS2P1	PLA2G2E	LIPF	CH25H		GLTP	HACD4
LPGAT1		CSNK1G2	FABP12	ALDH1A1	ERLIN1		PLSCR5	LPGAT1
LIAS		PIP4K2B	CYP27B1	CYP3A5	NPC1L1		CAV1	LIAS
ERLIN1		CECR5	HSD17B6	CERS1	LIMA1		PLA2G10	ERLIN1
CYP2D6		DHDDS	PLA2G1B	EDN2	CYP27A1		PLA2G3	CYP2D6
CYP2C8		HACD3	GBA	IGFBP7	LCAT		APOB	CYP2C8
HACD1		PLA2G2A	CYP24A1	ADH1C	CFTR		ABCA12	HACD1
PDK4		SCD5	ENPP6	ADH1B	FASN		PLA2G2F	PDK4
PTGIS		FDPS	PLCZ1	MTMR8	SMPD1		PLA2G12A	PTGIS
ALOX12B		MTMR4	CLPSL2	CYP2R1	DGKQ		ABCA9	ALOX12B
PRKAB2		SPHK1	NEU1	AKR1C1	ABCG1		OSBPL6	PRKAB2
OLAH		OSBPL9	SRD5A2	GPC6	HSD17B7		OSBPL7	OLAH
HACD2		RUFY1	APOA5	ABHD16A	APOA1		OSBPL8	HACD2
FASN		ST6GALNAC5	LIPG	FADS2	TRERF1		PRKN	FASN
LTC4S		PTDSS2	LGALS12	SNAI1	HMGCS1		ABCA2	LTC4S
ACACA		GSTM4	ACADL	BPNT1	LDLRAP1		ATP5PF	ACACA
DEGS1		RAB14	LDLR	IPMK	ARV1		ESYT2	DEGS1
HPGDS		PTEN	PEX2	PRKAG2	URS000075B66E_9606		ANO3	HPGDS
APOC3		INPPL1	PRKCD	NDUFS6	STARD3		RXRA	APOC3
APOC2		TBXAS1	GDPD3	PRKAG3	MBTPS2		NMUR2	APOC2
APOC1		PDGFA	LIPA	NCOR1	CYP46A1		NR1H4	APOC1
QKI		NR5A1	AOAH	H2AFY	FDFT1		SLC10A7	QKI
AVPR1A		HMGCR	ACADM	MLYCD	SQLE		NR1H3	AVPR1A
TECRL		ABHD1	ADIPOQ	MPDU1	PCSK9		MIF	TECRL
ACADVL		ACSM2B	ABCD3	URS00005BBC98_9606	CYP11B1		ATP8B2	ACADVL
XBP1		MECR	CNR1	URS00004E4AD0_9606			VLDLR	XBP1
		PLA2G16	PLCG2	URS000075D261_9606			CHKA	ECHDC1
		GPD1L	PIK3CG	URS00001F4E81_9606			RBP4	ACAA1
		PEX7	GBA2	pik3c3-atg14_human			APOH	EHHADH
		GPLD1	INS	etfa-etfb_human			SLC4A1	ACAT2
		PIGB	LPL	vapa-osbp_human			PLSCR1	ACAD11
		PIGC	CYP19A1	pik3c3-uvrag_human			ACACA	LONP2
		LPIN2	AKR1D1	GBA3			NPC1	IRS2
		MYO5A	HRASLS	DKKL1			PLA2R1	SESN2
		INPP5D	ACOX2	SEL1L			SPX	CPT1B
		ETNK1	PAFAH2	MTMR14			APOC3	AUH
		GFI1	DDHD2	ST3GAL6			APOC2	LEP
		PLD6	ETFBKMT	PLA2G15			APOC1	PEX7
		NFYC	PNPLA6	TRPV1			APOA2	ACOX1
		PI4K2B	CES1	HTR2C			APOE	CPT1C
		FGFR2	ACADS	ADH6			PLA2G4F	CPT2
		EBP	HCAR2	ACADL			RELCH	ABCD1
		SP1	HSD17B4	TGFB1			OSBPL9	IRS1
		NDUFAB1	SIRT2	LDLR			NFKB1	CPT1A
		FADS6	PLA2G4D	CHAT			CEL	ETFA
		SOCS6	IVD	PEX2			GPS2	ECHDC2
		SOCS3	PLCB4	PDGFB			SPNS2	ACOX3
		DGKA	HADHB	SEC14L2			CPT1B	PPARD
		SOCS7	CRTC3	PRKCD			SLC22A9	PEX2
		SOCS2	GLA	PIGO			SLCO1A2	ACADM
		CNEP1R1	PLCXD3	EEF1A2			LEP	CNR1
		PIGS	FAAH	PIK3R5			CFHR4	ACOX2
		TRIB3	SCARB1	GHSR			APOF	ETFBKMT
		DPM3	ABHD3	P2RX7			ABCA4	ACADS
		ELOVL2	ABHD5	GDPD3			FABP6	HSD17B4
		PLPP3	CRAT	DHCR24			CYP4F2	IVD
		PLPP1	GCDH	LIPA			PLA2G2A	HADHB
		PLP1	MGLL	FGFR1			C1QTNF1	CRAT
		SMPD3	AKT1	ACOT12			ABCC1	GCDH
		FIG4	PEX13	ENHO			PITPNM2	AKT1
		B4GALNT1	ETFB	ALOX12			MTTP	ETFB
		IRS1	LIPH	AOAH			LRP10	AKT2
		PCK1	LIPE	ACADM			NME4	TWIST1
		PLD2	RARRES2	ADIPOQ			IL1B	ACOT8
		ACER1	MGST2	FA2H			UCN	ACAT1
		CCDC3	NEU4	MSMO1			NPC2	HIBCH
		ST6GALNAC6	AKT2	ABCD3			STX12	BDH2
		SPTSSA	PAFAH1B1	CNR1			APOC4	TYSND1
		NFYB	LIPC	PLCG2			SLC27A2	ACOXL
		SACM1L	TWIST1	PITPNB			FABP4	ECI1
		PIGT	PLA1A	PIK3CG			PTCH1	HADHA
		PGAP1	ACACB	HSD17B12			STARD5	ABCD2
		SREBF2	GLYATL2	CD36			CPT1A	CROT
		SCAP	CPS1	AGK			ATP8A2	PPARA
		FBXW7	TNF	UGT2B7			OSBP2	ETFDH
		CYP2E1	CES3	PTK2			ABCC3	MTOR
		CYP1A2	ENPP7	FAR1			ABCC4	SLC25A17
		ISYNA1	PAFAH1B3	APOA5			OC90	ACAA2
		MFSD2A	CYP4F12	SF1			DRD3	FABP1
		CYP11A1	CES5A	ST8SIA1			SREBF2	AMACR
		ANG	ACOT8	LIPG			SLCO1B3	PLIN5
		ST8SIA2	RARRES3	CPNE1			SERPINA5	DECR1
		PLA2G2D	FABP7	B3GALT1			MFSD2A	SCP2
		ATP1A1	ACAT1	NCOA2			CYP4A11	HADH
		ELOVL6	APOA4	ORMDL2			PLA2G12B	ECH1
		ALDH1A2	PLCD3	CPTP			GALR1	ECHS1
		DHH	ALDH3A2	TYSND1			APOD	SLC27A2
		IDI2	HIBCH	LGALS12			PLA2G2D	ECI2
		PECR	BDH2	ALDH3B2			ESYT3	ACAD10
		OSBPL1A	ABHD6	PIP4K2A			SLC27A4	etfa-etfb_human
		LPCAT4	SMPD4	CCN1			XKR8	PIGV
		PPARGC1A	PLD3	SIRT4			ITGB3	PIGQ
		GBGT1	ABHD4	FUT6			SCARB2	SRD5A3
		WDTC1	NAPEPLD	GNB3			SOAT1	TNFRSF1A
		CERS5	TYSND1	PIP5K1A			APOL1	HMGCS2
		PRKD3	ACOXL	SDR42E1			TNFSF11	CHKA
		PIGF	TRERF1	NPAS2			PLA2G1B	CYP17A1
		HSD11B2	MCEE	CCL19			ANXA1	TLR9
		HSD11B1	DECR2	CGA			ATP10B	PIKFYVE
		CBR4	NEU2	CES3			LRP1	LPIN3
		PITPNM3	ECI1	ANKRD1			CEACAM1	CREBL2
		PITPNM2	BSCL2	ENPP7			ABCA13	B4GALT3
		FITM1	PLIN1	NR5A2			NMB	GAL3ST4
		SLC44A3	PLCH2	FLT3			PLSCR4	FGF23
		B3GALT4	CYP26A1	ENPP6			EPRS	SPTLC2
		CDK4	I6L893	AGRN			GDF9	SPTLC1
		CERS4	HADHA	PIK3R2			ATP10A	GNPAT
		AKR1B15	ADORA1	LCLAT1			APOLD1	NR1H4
		IL1B	ABCD2	DHRS11			STARD7	REST
		IFNG	CROT	PIK3C2A			SPNS3	PI4K2A
		FGF8	HSD17B11	ERLIN2			TMEM30CP	RBP1
		PBX1	LIPJ	LPCAT2			CLU	SORBS1
		ELOVL7	CES1P1	CLCN2			LAMTOR1	TFCP2L1
		ASAH2	SGPL1	PIK3R4			SLC25A17	ORMDL1
		DEGS2	LPIN1	PLCZ1			ABCG5	PLA2G10
		SPHK2	DAGLB	RHO			ABCG8	ARF3
		LPCAT3	GBA3	PLIN2			OSBPL2	ST8SIA5
		INPP5E	ADTRP	LGMN			ANXA2	PLD1
		CWH43	MT3	CLPSL2			PLA2G2C	OCRL
		SERINC4	PLBD1	GPER1			CRY1	APOB
		CYP21A2	PDXDC2P	NEU1			SYT7	ATM
		CYP3A4	PLCXD2	DOLPP1			ATP9A	CYP39A1
		ACSF3	ADRA2A	SERPINA6			SERAC1	P2RX1
		PLCE1	ABHD2	SRD5A2			MID1IP1	SLC44A2
		PPARD	CYP4F3	THNSL2			SOAT2	SERPINA12
		FGF4	PPARA	NKX1-1			PNPLA8	SLA2
		IDI1	PLCH1	PDSS2			ANO4	PIP5K1C
		RDH8	ABHD16A	COMT			AQP9	AGPAT4
		NFYA	CYP46A1	CBR1			LOC400499	SAMD8
		A0A087X1B8	ETFDH	SULT2B1			PLEKHA8	MTMR12
		PIGW	MTOR	PTGS1			STAR	CERS6
		HINT2	AKR1C3	CYP2J2			ATP11C	PIGN
		PLA2G2E	SPP1	ACAD11			GAL	STARD7
		SGPP1	ANGPTL3	P2RX1			TTPA	SELENOI
		FITM2	LIPM	RUBCN			REN	CYP8B1
		SIK1	PLA2G4B	ADH4			XKR6	PIK3R6
		PIGP	ASAH2B	CARM1			XKR7	ST3GAL5
		ACSS1	SULT2A1	THEM5			XKR9	ST8SIA3
		SDR42E2	PNPLA8	LSR			FABP2	CYP7A1
		CYP27B1	PNLIPRP2	GDPD2			PCTP	GPAT4
		MOGAT1	IDH1	TEX2			APOL2	PLA2G2F
		HSD17B6	SLC25A17	ACOX1			APOL3	PLA2G12A
		PTGS2	FMC1	SLC44A2			PLA2G5	PRKD2
		PLA2G1B	PLA2G2C	SNX17			THBS1	MVK
		NFKB1	ACAA2	PNPLA4			ACSL4	OSBPL6
		GBA	RPE65	APOBEC1			ATP8B3	OSBPL7
		CDIPT	HAO1	LONP2			IRS2	CERS3
		ANXA1	INPP5F	PTGDS			GM2A	GPAT2
		ADM	THRA	PLCB2			APOL4	MTMR3
		FPR2	FABP1	C1QTNF2			AGTR1	MTMR2
		CEACAM1	YWHAH	ALAS1			TNFAIP8L3	MTMR1
		INPP5K	AMACR	A0A087X0B3			OSBPL3	MBOAT2
		PIK3R2	PLBD2	ACBD5			FABP3	PLA2G5
		LCLAT1	FABP9	ALDH1A2			ATP10D	BMP2
		DHRS11	PDXDC1	DHH			PPARD	PNPLA3
		PIK3C2A	PLIN5	IDI2			ERFE	DOLK
		ERLIN2	PLD4	PECR			MFSD2B	HSD17B14
		LPCAT2	NAGA	ANGPTL4			TMEM30B	DHRS9
		PIK3R4	DECR1	OSBPL1A			PLA2G2E	ACSL4
		DOLPP1	CYP1B1	LPCAT4			LPA	FGF2
		SRD5A2	FABP2	PPARGC1A			SGPP1	SLC27A1
		THNSL2	LIPK	GBGT1			ABCB4	AGPAT3
		PDSS2	LIPN	WDTC1			ABCA10	PIP4K2C
		APOA5	HSD3B7	CERS5			SELENOM	AGPS
		SF1	SCP2	UGT2B10			ATP11A	SGMS1
		ST8SIA1	PNPLA2	TMEM150A			AKT2	PIK3R3
		CPNE1	HACL1	PRKD3			SLC25A20	ETNPPL
		B3GALT1	CYP4A11	PIGF			LIPC	PIGX
		ACSM3	AKR1B10	HELZ2			NKX3-1	MOGAT3
		ORMDL2	GM2A	PLCH1			ACACB	ST8SIA6
		LSS	HEXB	ACOT4			PITPNA	SERINC5
		ALDH3B2	NEU3	CPT2			ITGAV	PIGZ
		PIP4K2A	HADH	NDUFAB1			A0A0A6YYJ9	BCO1
		CYR61	PCK2	FADS6			APOA4	PIGG
		PIP5K1A	FABP3	SOCS6			SLCO1B7	PLEKHA3
		SDR42E1	AIG1	SOCS3			ANO6	PLEKHA2
		CGA	PLA2G7	DGKA			SLC10A6	ALPI
		FSHB	ECH1	SOCS7			PLTP	B3GNT5
		GAL3ST1	LIPI	SOCS2			NR1H2	WNT4
		CEPT1	APOC3	CLN6			CES1	HSD17B13
		HTR2C	APOC2	PLAAT2			NUS1	CSNK1G2
		ACADL	APOC1	CNEP1R1			NTSR1	PIP4K2B
		LDLR	APOA2	PIGS			STARD4	CECR5
		CHAT	APOE	TRIB3			COL4A3BP	DHDDS
		PDGFB	APOA1	DPM3			SPP1	PLA2G2A
		SEC14L2	PLA2G6	ELOVL2			SLC10A1	FDPS
		GPER1	ECHS1	PNPLA1			KDM5B	MTMR4
		PRKCD	PRDX6	ALG12			GLTPD2	SPHK1
		PIGO	SLC27A2	PNLIP			PDZD8	OSBPL9
		PIK3R5	ECI2	PRKCE			SLCO1B1	RUFY1
		P2RX7	SMPD1	SERINC2			PLA2G4A	ST6GALNAC5
		DHCR24	LIPF	PTGR2			TNFRSF11A	PTDSS2
		FGFR1	DAGLA	PLPP3			ACSL3	RAB14
		ACOT12	DDHD1	PLPP1			MYB	PTEN
		ALOX12	ACAD10	PLP1			STARD6	INPPL1
		ADIPOQ	NUDT7	DISP3			PON1	PDGFA
		FA2H	PLA2G4A	PDP2			FABP1	NR5A1
		MSMO1	PLA2G15	PI4KAP1			OSBP	HMGCR
		ABCD3	CES4A	GPC1			BMP6	PLA2G16
		PLCG2	PLA2G4C	SMPD3			NPC1L1	GPD1L
		PIK3CG	etfa-etfb_human	FIG4			LIMA1	GPLD1
		INS	ACADVL	B4GALNT1			U3KQG8	PIGB
		NSMAF	GPCPD1	PM20D1			U3KQE9	PIGC
		PHOSPHO1		ABCD1			TMF1	LPIN2
		PIGK		ALG8			NOS2	INPP5D
		GPAM		SRD5A1			LCAT	ETNK1
		POR		HIBCH			PPARA	GFI1
		SGPP2		TIPARP			DRD2	PLD6
		LPL		AASDH			CFTR	NFYC
		CYP19A1		PLAAT3			PRELID3B	PI4K2B
		CRH		PIAS4			LRP6	FGFR2
		AKR1D1		PLPPR1			SLC27A3	EBP
		FGF7		GATA6			VPS51	SP1
		ZP3		GPD1L			PTPN11	SOCS6
		MVD		PEX7			PRELID3A	SOCS3
		ACSL1		GPLD1			SLC10A2	DGKA
		ISPD		PIGB			ANXA2P2	SOCS7
		LHB		TMEM86A			ABCG1	SOCS2
		ORMDL3		PIGC			APOA1	CNEP1R1
		ACOX2		LPIN2			PLA2G6	PIGS
		ALDH3B1		MYO5A			ESYT1	DPM3
		THRSP		INPP5D			TMEM30A	PLPP3
		FGF3		ABHD12			ACE	PLPP1
		PIK3CD		NR4A3			SYK	SMPD3
		AGAP2		PPP4R3B			VAMP7	FIG4
		PLPP6		ETNK1			RETN	B4GALNT1
		CREB1		HDLBP			APOO	PCK1
		AVP		PLD6			PLEKHA3	PLD2
		CES1		NFYC			SLC51B	ACER1
		HSD17B4		PLPPR4			LDLRAP1	CCDC3
		PCYT2		CYP2C19			KCNN4	ST6GALNAC6
		PLA2G4D		CYP2C18			OSBPL10	SPTSSA
		PTGES3		PI4K2B			ARV1	NFYB
		HSD3B2		CPT1C			PITPNC1	SACM1L
		A3GALT2		WDR91			SCP2	PIGT
		HADHB		PLCL1			STARD3	PGAP1
		PRKD1		HTR2A			PRELID1	SREBF2
		PMVK		C3			GULP1	FBXW7
		PTPMT1		AGT			PLEKHA8P1	ISYNA1
		RGN		SERPINA3			TSPO	MFSD2A
		CHPT1		CDS1			ABCB11	CYP11A1
		GPAT3		GDPD5			PPARG	ANG
		PIK3C2G		CYP4A22			CROT	ST8SIA2
		PITPNM1		MPPE1			PCSK9	PLA2G2D
		GPX4		CRAT			EDN1	ATP1A1
		SREBF1		GCDH			UGCG	ALDH1A2
		RDH10		GFI1			SPNS1	DHH
		PRLR		MGLL				IDI2
		SCARB1		AKT1				OSBPL1A
		STK11		PEX13				LPCAT4
		ABHD3		TM7SF2				PPARGC1A
		RACK1		ATP5F1B				GBGT1
		ABHD5		NCOA1				CERS5
		NR0B1		ACLY				PRKD3
		FGF9		NSDHL				PIGF
		FRS2		INPP5J				HSD11B2
		HTR2A		ETFB				HSD11B1
		C3		PTDSS1				PITPNM3
		CDS1		HSD17B10				PITPNM2
		MPPE1		FSHB				FITM1
		MGLL		GAL3ST1				SLC44A3
		AKT1		SDC4				B3GALT4
		FGF18		CEPT1				CDK4
		TM7SF2		PTPMT1				CERS4
		ACLY		GLA				AKR1B15
		NSDHL		RGN				IL1B
		INPP5J		PLCXD3				IFNG
		MGST1		NR0B2				FGF8
		PTDSS1		SHH				PBX1
		LIPH		AWAT2				DEGS2
		AGPAT1		CHPT1				SPHK2
		BRCA1		ABHD15				LPCAT3
		VAC14		GPAT3				INPP5E
		LIPC		PIK3C2G				CWH43
		SLC44A1		PITPNM1				SERINC4
		ACSM2A		LEPR				CYP21A2
		ACSM1		GPX4				PLCE1
		MED1		SREBF1				FGF4
		SLC44A4		RDH10				IDI1
		SCD		PRLR				RDH8
		ACACB		DGKB				NFYA
		INSIG2		FAAH				PIGW
		PIK3C2B		SCARB1				HINT2
		BMX		ABHD3				PLA2G2E
		ADGRF5		PTPRN2				SGPP1
		MOGAT2		ANGPTL8				FITM2
		TNF		RACK1				SIK1
		FAM57B		ABHD5				PIGP
		HTR2B		NR0B1				SDR42E2
		DPM2		MORC2				CYP27B1
		FGF22		EBP				MOGAT1
		CBR1		PMVK				HSD17B6
		PTGS1		SP1				NFKB1
		ACOT8		GBA2				GBA
		ST8SIA4		INS				CDIPT
		SOCS1		CES2				ADM
		GAB1		NSMAF				FPR2
		FGF10		PHOSPHO1				INPP5K
		INSIG1		PIGK				PIK3R2
		CD74		GPAM				LCLAT1
		VDR		CETP				DHRS11
		PROX1		SORL1				PIK3C2A
		EGR1		POR				LPCAT2
		G6PD		SGPP2				PIK3R4
		APOA4		HEXA				DOLPP1
		GPD1		LPL				SRD5A2
		KLB		CYP19A1				PDSS2
		NR1H2		CRH				SF1
		PLEKHA1		AKR1D1				ST8SIA1
		ALDH3A2		CYP2A6				CPNE1
		CYP2C9		ZP3				B3GALT1
		SRD5A1		MVD				ORMDL2
		ABHD6		ACSL1				LSS
		SMPD4		CRPPA				ALDH3B2
		SMPD2		NR1I2				PIP4K2A
		ELOVL3		GPC2				CYR61
		ADIPOR2		LHB				PIP5K1A
		HSD17B12		ORMDL3				SDR42E1
		AGK		ACOX2				CGA
		FAR1		ALDH3B1				FSHB
		TRERF1		THRSP				GAL3ST1
		PDSS1		PC				CEPT1
		SYNJ2		PAFAH2				HTR2C
		SPTLC3		VDR				LDLR
		HMGCS1		INSIG1				CHAT
		AGPAT5		CD74				PDGFB
		INPP4A		PDP1				SEC14L2
		DGAT2		APOL5				GPER1
		ACER3		RGL1				PRKCD
		DECR2		STRA6				PIGO
		PGAP3		ACOT7L				PIK3R5
		PRKAB1		STS				P2RX7
		PIK3C3		PNPLA7				DHCR24
		CERS2		ORMDL1				FGFR1
		CNBP		EPHX2				MSMO1
		ACSL3		GLTP				PLCG2
		ST6GALNAC3		WWOX				PIK3CG
		FGF17		GDE1				INS
		HSD17B8		FGR				NSMAF
		LBR		CAV1				PHOSPHO1
		FGFR4		PHYH				PIGK
		MBTPS1		PLA2G10				GPAM
		VAPA		ARF3				POR
		ACER2		CAV3				SGPP2
		FDFT1		EIF6				CYP19A1
		TSPO		ACAT2				CRH
		SCCPDH		ST8SIA5				AKR1D1
		ABCB11		MGST3				FGF7
		ARF1		PLD1				ZP3
		HSD17B11		A0A286YEZ7				MVD
		SQLE		PDE3B				ACSL1
		EDN1		CYP26C1				ISPD
		ERG28		PLCB3				LHB
		CYP11B1		OCRL				ORMDL3
		UGCG		HAO2				ALDH3B1
		VAPB		PLA2G3				THRSP
		SLC27A5		ELOVL5				FGF3
		CTDNEP1		TECR				PIK3CD
		SGPL1		NCEH1				AGAP2
		LARGE1		CLPS				PLPP6
		LPIN1		APOB				CREB1
		SLC44A5		A0A286YES4				CES1
		PIGL		A0A286YF41				PCYT2
		FDXR		ADIPOR2				PLA2G4D
		GAL3ST3		AACS				HSD3B2
		SCP2D1		SESN2				A3GALT2
		CLN8		GPAT4				PRKD1
		RAB5A		PLA2G2F				PMVK
		RAB4A		PLA2G12A				PTPMT1
		B4GALT6		PRKD2				CHPT1
		DKKL1		TBL1XR1				GPAT3
		MTMR14		MVK				PIK3C2G
		SBF1		OSBPL6				PITPNM1
		FGF1		OSBPL7				SREBF1
		PIGH		OSBPL8				RDH10
		FDX2		CYP2D7				PRLR
		PRKAA2		ABCA2				SCARB1
		HPGD		ACSM5				STK11
		FGF20		CERS3				RACK1
		ACSM6		RETSAT				ABHD5
		CACNA1H		PSAPL1				NR0B1
		MTM1		ESYT2				FGF9
		HSD17B2		GPAT2				FRS2
		HSD17B3		RBL2				HTR2A
		TSPOAP1		ACOT1				C3
		ABHD2		CYP2F1				CDS1
		CYP27A1		TTC7B				MPPE1
		PTGES		LACTB				FGF18
		CYP1A1		MTMR3				TM7SF2
		LCAT		MTMR2				NSDHL
		CFTR		MTMR1				INPP5J
		CERS1		MBOAT2				PTDSS1
		GRB2		ASPG				LIPH
		EDN2		PIP5KL1				AGPAT1
		IGFBP7		ALG10				VAC14
		MTMR8		TBL1X				SLC44A1
		CYP2R1		SMPD2				MED1
		FADS2		TGS1				SLC44A4
		SNAI1		ALOX15B				PIK3C2B
		PRKAG2		GAL3ST4				BMX
		PRKAG3		LMF1				ADGRF5
		MLYCD		FGF23				MOGAT2
		MBTPS2		SPTLC2				TNF
		GK		SPTLC1				FAM57B
		CYP46A1		NR2F2				HTR2B
		SYNJ1		CYP3A7				DPM2
		PISD		GDPD1				FGF22
		NUS1		RXRA				ST8SIA4
		STARD4		BBS4				SOCS1
		FADS3		ELOVL4				GAB1
		RAN		CSNK2A2				FGF10
		COL4A3BP		OXSM				VDR
		PI4KA		GNPAT				PROX1
		MTOR		NR1H4				EGR1
		PIK3CA		DHRS4				G6PD
		STARD3NL		NR1H3				GPD1
		AKR1C3		PRKAA1				KLB
		FGF19		REST				PLEKHA1
		PCYT1B		GK5				ALDH3A2
		GGPS1		PI4K2A				SRD5A1
		CPNE6		EHHADH				ABHD6
		KPNB1		UCP3				SMPD4
		SPTSSB		MIF				SMPD2
		SIRT1		GC				AGK
		MID1IP1		AFP				FAR1
		IMPA1		EDF1				TRERF1
		SLC45A3		MCEE				PDSS1
		ST3GAL4		INPP4A				SYNJ2
		PLA2G4B		DGAT2				SPTLC3
		ASAH2B		ACER3				HMGCS1
		PIGU		IP6K3				AGPAT5
		PNPLA8		PLCXD1				INPP4A
		PIGM		DECR2				DGAT2
		MLXIPL		PLPPR3				ACER3
		ACSM4		PRLH				PGAP3
		GAL3ST2		CRABP1				PIK3C3
		ACBD3		PIGV				CERS2
		FGF16		UGT1A9				CNBP
		MALRD1		SLC35C1				ST6GALNAC3
		PLEKHA8		PNLIPRP3				FGF17
		DPAGT1		GSTP1				LBR
		STAR		DGAT2L6				FGFR4
		CYP7B1		ECHDC1				MBTPS1
		IDH1		PLCD4				VAPA
		SC5D		PIGQ				ACER2
		FAXDC2		CYP4F8				FDFT1
		CYB5R2		FAM3A				TSPO
		SH3YL1		LRP2				SCCPDH
		FGF5		HSPG2				ABCB11
		OSBPL2		SRD5A3				ARF1
		ACAA2		VLDLR				HSD17B11
		RPE65		FABP5				SQLE
		ADIPOR1		GGT1				ERG28
		HACD4		TNFRSF1A				CYP11B1
		LPGAT1		HMGCS2				UGCG
		INPP5F		THEM4				VAPB
		COQ2		CHKA				SLC27A5
		ALDH1A3		CYP17A1				CTDNEP1
		LIAS		CIDEA				SGPL1
		AKR1C4		PIKFYVE				LARGE1
		CH25H		RBP4				LPIN1
		PPM1L		APOH				SLC44A5
		AMACR		RBP1				PIGL
		TAMM41		PLSCR1				FDXR
		OSBP		AIG1				GAL3ST3
		PGAP2		PLA2G7				SCP2D1
		DDX20		CPNE7				CLN8
		ERLIN1		ACACA				RAB5A
		CYP2D6		DEGS1				RAB4A
		CYP2C8		AGPAT2				B4GALT6
		SGMS2		PRPF19				DKKL1
		BMP6		NPC1				MTMR14
		BMP5		SRC				SBF1
		NPC1L1		MTMR9				FGF1
		CYB5R3		ECH1				PIGH
		CCKBR		ALKBH7				FDX2
		HACD1		LIPI				FGF20
		PLIN5		ETNK2				CACNA1H
		CDS2		HSD17B1				MTM1
		DGAT1		HSD3B1				HSD17B2
		ACHE		DPM1				HSD17B3
		SOCS5		HPGDS				TSPOAP1
		LPCAT1		APOC3				CYP27A1
		STARD3		APOC2				LCAT
		PIK3R1		APOC1				CFTR
		AJUBA		APOA2				CERS1
		PDK4		APOE				GRB2
		PTGIS		ATM				IGFBP7
		TAZ		CYP39A1				MTMR8
		PCYT1A		ELOVL1				CYP2R1
		DHRS7B		PLA2G4F				SNAI1
		PCTP		SCT				MBTPS2
		HSD3B7		GIP				GK
		KL		FDPS				CYP46A1
		ARV1		MTMR4				SYNJ1
		PI4KB		SPHK1				PISD
		ALDH8A1		CREM				NUS1
		SCP2		OSBPL9				STARD4
		ALOX12B		SIN3A				RAN
		CRLS1		RUFY1				COL4A3BP
		PRKAB2		ST6GALNAC5				PI4KA
		LOC110117498-PIK3R3		DLD				PIK3CA
		TPTE2		PTDSS2				STARD3NL
		PIK3CB		PDGFRB				FGF19
		STARD10		CYP2S1				PCYT1B
		OLAH		GSTM4				GGPS1
		HACD2		RAB14				CPNE6
		FGF6		HDAC3				KPNB1
		FASN		INPPL1				SPTSSB
		PGS1		TBXAS1				IMPA1
		FGFR3		PDGFA				ST3GAL4
		CERKL		CLN3				PLA2G4B
		CYP11B2		NR5A1				PIGU
		HEXB		FUCA1				PIGM
		UGT8		DHRS2				GAL3ST2
		LTC4S		CAT				ACBD3
		PLEKHA4		HMGCR				FGF16
		CYP51A1		NFKB1				MALRD1
		OSBPL3		CEL				PLEKHA8
		ST3GAL2		ABHD1				DPAGT1
		PCK2		ACSM2B				STAR
		FABP3		GPS2				CYP7B1
		PLSCR1		ACOT7				IDH1
		CPNE7		SPNS2				SC5D
		ACACA		CSNK2A1				FAXDC2
		DEGS1		SERPINA12				CYB5R2
		AGPAT2		NOD2				SH3YL1
		PRPF19		PIP4K2C				FGF5
		MTMR9		AGPS				OSBPL2
		LIPI		ALOX15				RPE65
		ETNK2		MCAT				INPP5F
		HSD17B1		JAZF1				COQ2
		HSD3B1		SGMS1				ALDH1A3
		DPM1		PIK3R3				AKR1C4
		HPGDS		IP6K1				CH25H
		APOC3		CPT1B				PPM1L
		APOC2		AUH				TAMM41
		APOC1		ENPP2				OSBP
		APOA2		RORC				PGAP2
		APOE		CYP4F11				DDX20
		APOA1		RDH11				SGMS2
		PLA2G6		TPRA1				BMP6
		QKI		RDH14				BMP5
		CHKB-CPT1B		MMAA				NPC1L1
		AKR1B1		TIAM2				CYB5R3
		PTPN13		ETNPPL				CCKBR
		MBOAT7		PIGX				CDS2
		ABCG1		PRXL2B				DGAT1
		CISH		MOGAT3				ACHE
		HSD17B7		ST8SIA6				SOCS5
		BAAT		SERINC5				LPCAT1
		INPP4B		PIGZ				STARD3
		PIP5K1B		BCO1				PIK3R1
		SLC27A2		PIGG				AJUBA
		PLPP2		LEP				TAZ
		SMPD1		UGT1A8				PCYT1A
		KDSR		UGT1A7				DHRS7B
		SNAI2		CYP3A43				PCTP
		PTPN11		ACOT11				HSD3B7
		DGKQ		APOF				KL
		SOD1		ITGB8				ARV1
		DGKE		LTA4H				PI4KB
		CYB5R1		CYP4V2				ALDH8A1
		SIRT4		ALOXE3				CRLS1
		PLA2G4A		FAM126A				LOC110117498-PIK3R3
		URS000019907A_9606		ALPI				TPTE2
		CHKB		ALOX5				PIK3CB
		PIGY		B3GNT5				STARD10
		MTMR6		GGT5				FGF6
		MTMR7		WNT4				PGS1
		AVPR1A		HSD17B13				FGFR3
		PIGA		DGKZ				CERKL
		TECRL		FADS2P1				CYP11B2
		SERINC1		PLCD1				HEXB
		MBOAT1		CSNK1G2				UGT8
		AGMO		ABCA4				PLEKHA4
		URS000075D261_9606		SERINC3				CYP51A1
		PEMT		FABP6				OSBPL3
		DHCR7		PIP4K2B				ST3GAL2
		PYURF		ASAH1				PCK2
		B3GALT2		CECR5				FABP3
		DKK3		RAB7A				PLSCR1
		vapa-osbp_human		CYP4F2				CPNE7
		pik3c3-uvrag_human		UGT2B28				AGPAT2
		pik3c3-atg14_human		DHDDS				PRPF19
		NR1D1		PIP4P1				MTMR9
		GPAA1		TMEM86B				LIPI
		ACP6		HACD3				ETNK2
		ACADVL		EBPL				HSD17B1
		FDX1		PLA2G2A				HSD3B1
		XBP1		SCD5				DPM1
		SERAC1		HSD11B2				APOA2
		A4GALT		PAFAH1B2				APOE
		CPNE3		HSD11B1				APOA1
				CBR4				PLA2G6
				BTN2A1				CHKB-CPT1B
				ZADH2				AKR1B1
				ABO				PTPN13
				PITPNM3				MBOAT7
				PITPNM2				ABCG1
				BCO2				CISH
				FITM1				HSD17B7
				MTTP				BAAT
				SLC44A3				INPP4B
				B3GALT4				PIP5K1B
				PIP4P2				PLPP2
				PGP				SMPD1
				GLT6D1				KDSR
				CDK4				SNAI2
				SLC16A1				PTPN11
				RDH5				DGKQ
				CERS4				SOD1
				IL1RN				DGKE
				AKR1B15				CYB5R1
				LRP10				SIRT4
				WNT10B				PLA2G4A
				SDR16C5				URS000019907A_9606
				IL1B				CHKB
				ECHDC2				PIGY
				IFNG				MTMR6
				RBL1				MTMR7
				ALG11				PIGA
				IAH1				SERINC1
				NKX2-1				MBOAT1
				LRCOL1				AGMO
				NPC2				URS000075D261_9606
				ME1				PEMT
				GLB1				DHCR7
				DDHD2				PYURF
				PIK3CD				B3GALT2
				FAM126B				DKK3
				AGAP2				vapa-osbp_human
				ETFBKMT				pik3c3-uvrag_human
				PDGFRA				pik3c3-atg14_human
				PLPP6				NR1D1
				PNPLA6				GPAA1
				CREB1				ACP6
				AVP				FDX1
				ACADS				SERAC1
				HCAR2				A4GALT
				HSD17B4				CPNE3
				GPC3				CRABP1
				PCYT2				PNLIPRP3
				ALDH5A1				PLCD4
				SIRT2				CIDEA
				DGKH				STS
				PLA2G4D				PNPLA7
				MECP2				GDE1
				GSTA1				PHYH
				AWAT1				PDE3B
				PLAAT1				CYP26C1
				IVD				PLCB3
				PTGES3				HAO2
				HSD3B2				PLA2G3
				PPP2R5A				NCEH1
				APOC4				CLPS
				PON3				SNX17
				PON2				PNPLA4
				PLCB4				PPT1
				SLC27A2				AADAC
				G6PC				CYP26B1
				IRS1				PLCG1
				FABP4				FGF21
				PCK1				SULT1E1
				ZBTB20				TBL1XR1
				PLD2				NUDT19
				UGT1A3				ASPG
				ACER1				ACAD9
				CCDC3				LDAH
				PI4K2B				ENPP2
				CPT1A				SMPDL3B
				PANK2				PLCD1
				TTR				FABP6
				SULT4A1				RAB7A
				ST6GALNAC6				CYP4F2
				SPTSSA				FUCA1
				NFYB				CEL
				ETFA				ABHD12
				SACM1L				HRASLS2
				OC90				PNPLA1
				CHD9				PNLIP
				PIGT				PRKCE
				DRD3				FABP4
				PGAP1				OC90
				SREBF2				PLA2G12B
				SCAP				PLCB1
				FBXW7				PLCB2
				CYP2E1				ACBD5
				CYP1A2				PAFAH1B2
				ZNF202				BCO2
				TFCP2L1				IAH1
				PCCB				LRCOL1
				PCCA				GALC
				LPGAT1				CLPSL1
				ISYNA1				SLC27A4
				ST6GALNAC4				PLB1
				MFSD2A				SCARF1
				PPP2CA				PLA2G4E
				IL4				PNPLA5
				CYP11A1				FABP12
				CYP4A11				CYP24A1
				PLA2G12B				ENPP6
				CD19				PLCZ1
				SFTPB				CLPSL2
				PLCB1				NEU1
				ANG				LIPG
				PLAAT5				LGALS12
				APP				GDPD3
				ATP6V1B1				LIPA
				ST8SIA2				AOAH
				APOD				GBA2
				PTK2B				HRASLS
				PLA2G2D				PAFAH2
				ATP1A1				DDHD2
				ELOVL6				PNPLA6
				PBX1				HCAR2
				ESYT3				SIRT2
				GALC				PLCB4
				ARSA				CRTC3
				ELOVL7				GLA
				PIPSL				PLCXD3
				CLPSL1				FAAH
				ASAH2				PEX13
				UGT2B15				LIPE
				AMBRA1				RARRES2
				DEGS2				MGST2
				PPP2R1A				NEU4
				ACADSB				PAFAH1B1
				BCL11B				PLA1A
				WDR81				GLYATL2
				SPHK2				CPS1
				FAM135A				CES3
				SLC27A4				ENPP7
				FHL2				PAFAH1B3
				PLB1				CYP4F12
				SCARF1				CES5A
				EFR3A				RARRES3
				TEK				FABP7
				ADH7				PLCD3
				LRP8				PLD3
				OPA3				ABHD4
				ACOX3				NAPEPLD
				LPCAT3				MCEE
				INPP5E				NEU2
				CWH43				BSCL2
				SOAT1				PLIN1
				SIK1				PLCH2
				PIGP				CYP26A1
				ACSS1				I6L893
				HNF4A				ADORA1
				SDR42E2				LIPJ
				ACSBG2				CES1P1
				CYP27B1				DAGLB
				RORA				GBA3
				SDC2				ADTRP
				APOL1				MT3
				MOGAT1				PLBD1
				TPP1				PDXDC2P
				HSD17B6				PLCXD2
				PTGS2				ADRA2A
				PLA2G1B				CYP4F3
				GBA				PLCH1
				CERK				ABHD16A
				CDIPT				SPP1
				IMPA2				ANGPTL3
				ANXA1				LIPM
				ADM				SULT2A1
				CYP24A1				PNLIPRP2
				LRP1				FMC1
				SULT1A2				PLA2G2C
				SULT1A1				HAO1
				FPR2				THRA
				CEACAM1				YWHAH
				PTEN				PLBD2
				ACOD1				FABP9
				INPP5K				PDXDC1
				ID2				PLD4
				TM6SF2				NAGA
				ADRA2A				CYP1B1
				CHRM5				FABP2
				MBOAT1				LIPK
				AGMO				LIPN
				KLF4				PNPLA2
				RUBCNL				HACL1
				PLA2G4C				CYP4A11
				SLA2				AKR1B10
				PPT1				GM2A
				PRKAG1				NEU3
				AADAC				AIG1
				PIP5K1C				PLA2G7
				DGAT2L7P				PRDX6
				AGPAT4				LIPF
				FAAH2				DAGLA
				SAMD8				DDHD1
				MTMR12				NUDT7
				CERS6				PLA2G15
				PIGN				CES4A
				STARD7				PLA2G4C
				SELENOI				GPCPD1
				CYP26B1				A0A1B0GV83
				PLCG1				ATG14
				FGF21				ALG9
				CYP8B1				LRAT
				ACSS2				NFE2L1
				PIK3R6				ATP5F1A
				ST3GAL5				PDE3A
				PLAGL2				CSNK2B
				SULT1E1				GK2
				ST8SIA3				GK3P
				CYP7A1				HMGCL
				TYRP1				FAR2
				ALOX12B				PTGR1
				CLU				ADH1A
				GPX5				ACSF2
				PEMT				MAPK3
				DHCR7				INPP5B
				LAMTOR1				NRBF2
				PYURF				IMPAD1
				B3GALT2				SIN3B
				DKK3				APPL2
				CYB5R2				IP6K2
				SLC25A17				B4GALT5
				STOML2				INPP1
				SH3YL1				GRHL1
				PLAA				LYPLA1
				P2RY12				ACSBG1
				DAB2IP				OSBPL5
				FMC1				SULT1B1
				OSBPL2				PLPPR2
				CSF1R				EGFR
				PLA2G2C				G0S2
				MAPK14				GPX1
				ESR1				CRYL1
				ACAA2				SLC27A6
				RPE65				ABCA1
				ADIPOR1				APOM
				HAO1				NCOA6
				HACD4				APOBR
				ACOT2				EFR3B
				ACP6				INPP5A
				ACADVL				PROCA1
				FDX1				PSAP
				XBP1				PDPR
				CEBPA				GDPD4
				SERAC1				SLC16A11
				A4GALT				VAV2
				CPNE3				ATP8B1
				GPCPD1				CCR7
				MID1IP1				CYP2A7
				IMPA1				TTC39B
				SLC45A3				ALDH1A1
				DGKI				CYP3A5
				DHRS3				ADH1C
				SOAT2				ADH1B
				LIPM				AKR1C1
				ST3GAL4				GPC6
				PLA2G4B				BPNT1
				ASAH2B				IPMK
				PEX11A				NDUFS6
				PIGU				NCOR1
				SULT2A1				H2AFY
				RLBP1				MPDU1
				PNPLA8				URS00005BBC98_9606
				PIGM				URS00004E4AD0_9606
				ALG13				URS00001F4E81_9606
				MLXIPL				SEL1L
				ACSM4				ST3GAL6
				GAL3ST2				TRPV1
				ACBD3				ADH6
				TTC7A				TGFB1
				DGKD				EEF1A2
				MALRD1				GHSR
				PLEKHA8				ENHO
				DPAGT1				PITPNB
				STAR				CD36
				GAL				UGT2B7
				PNLIPRP2				PTK2
				PNLIPRP1				NCOA2
				FGFR4				CPTP
				TTPA				CCN1
				A0A0G2JQS4				FUT6
				IDH1				GNB3
				SULT1A4				NPAS2
				DGKG				CCL19
				SC5D				ANKRD1
				FAXDC2				NR5A2
				FUT7				FLT3
				ACSL5				AGRN
				FUT5				CLCN2
				A0A1B0GU76				RHO
				PIK3R1				PLIN2
				DECR1				LGMN
				CYP2A13				SERPINA6
				F2				NKX1-1
				CYP1B1				COMT
				AJUBA				SULT2B1
				FABP2				CYP2J2
				PDK4				RUBCN
				PTGIS				ADH4
				LIPK				CARM1
				TAZ				THEM5
				LIPN				LSR
				HTRA2				GDPD2
				PCYT1A				TEX2
				DHRS7B				APOBEC1
				PCTP				C1QTNF2
				HSD3B7				ALAS1
				UGT2B17				A0A087X0B3
				LPIN3				ANGPTL4
				CREBL2				UGT2B10
				B4GALT4				TMEM150A
				B4GALT3				HELZ2
				PTGES2				ACOT4
				RDH12				CLN6
				ACAA1				PLAAT2
				APOL2				ALG12
				PLA2G5				SERINC2
				ACAD9				PTGR2
				TREX1				DISP3
				BMP2				PDP2
				PNPLA3				PI4KAP1
				OPN1SW				GPC1
				LYN				PM20D1
				PLCL2				ALG8
				DOLK				TIPARP
				HSD17B14				AASDH
				DHRS9				PLAAT3
				PIBF1				PIAS4
				V9GYW3				PLPPR1
				CUBN				GATA6
				ACSL4				TMEM86A
				FADS1				NR4A3
				FGF2				PPP4R3B
				IRS2				HDLBP
				CRABP2				PLPPR4
				PGS1				CYP2C19
				FGFR3				CYP2C18
				FLT1				WDR91
				STUB1				PLCL1
				AKR1B10				AGT
				PLPP4				SERPINA3
				GM2A				GDPD5
				APOL4				CYP4A22
				AGTR1				ATP5F1B
				CERKL				NCOA1
				ALG2				HSD17B10
				CYP11B2				SDC4
				HTD2				NR0B2
				HEXB				SHH
				NEU3				AWAT2
				TXNRD1				ABHD15
				UGT8				LEPR
				LTC4S				DGKB
				TNFAIP8L3				PTPRN2
				PLEKHA4				ANGPTL8
				CYP51A1				MORC2
				OSBPL3				CES2
				PAM				CETP
				ST3GAL2				SORL1
				HADH				HEXA
				PCK2				CYP2A6
				FABP3				CRPPA
				SERINC4				NR1I2
				CYP21A2				GPC2
				CYP3A4				PC
				NAAA				PDP1
				ACSF3				APOL5
				PLCE1				RGL1
				PPARD				STRA6
				CYP27C1				GLTP
				IDI1				WWOX
				ERFE				FGR
				RDH8				CAV1
				PI4KAP2				CAV3
				NFYA				MGST3
				SDC1				A0A286YEZ7
				A0A087X1B8				A0A286YES4
				PIGW				A0A286YF41
				PLA2G4E				AACS
				PLEK				OSBPL8
				PNPLA5				CYP2D7
				SORBS1				ABCA2
				HINT2				RETSAT
				CD81				PSAPL1
				PLA2G2E				ESYT2
				LPA				RBL2
				SGPP1				ACOT1
				FITM2				CYP2F1
				FABP12				TTC7B
				ABCB4				LACTB
				GSTM2				PIP5KL1
				GPC5				ALG10
				LIPH				TBL1X
				EPHX3				TGS1
				LIPE				LMF1
				RARRES2				NR2F2
				MGST2				CYP3A7
				AGPAT1				GDPD1
				NCOR2				RXRA
				NEU4				BBS4
				BRCA1				CSNK2A2
				AKT2				DHRS4
				PAFAH1B1				GK5
				CYGB				UCP3
				VAC14				GC
				LIPC				AFP
				ACSM3				EDF1
				SLC44A1				IP6K3
				TWIST1				PLCXD1
				ACSM2A				PLPPR3
				ACSM1				PRLH
				MED1				UGT1A9
				RB1				SLC35C1
				SLC44A4				GSTP1
				PLA1A				DGAT2L6
				SCD				CYP4F8
				ACACB				FAM3A
				INSIG2				LRP2
				PIK3C2B				HSPG2
				PROX1				VLDLR
				CREBBP				GGT1
				FUT3				THEM4
				PITPNA				RBP4
				EGR1				APOH
				G6PD				NPC1
				APOA4				SRC
				GPD1				ALKBH7
				LSS				SCT
				PLTP				GIP
				NR1H2				CREM
				NKX2-3				SIN3A
				CCL21				DLD
				ADH5				PDGFRB
				CES1				CYP2S1
				DGKK				HDAC3
				PLEKHA1				CLN3
				V9GY18				DHRS2
				PLCD3				CAT
				SCPEP1				GPS2
				ALDH3A2				SPNS2
				CYP2C9				CSNK2A1
				SYNJ1				NOD2
				TECRL				JAZF1
				ALG6				IP6K1
				PISD				RORC
				DNAJC15				CYP4F11
				NUS1				RDH11
				ETFDH				TPRA1
				STARD4				RDH14
				ACOT6				MMAA
				FADS3				TIAM2
				RAN				PRXL2B
				COL4A3BP				UGT1A8
				PI4KA				UGT1A7
				OMA1				CYP3A43
				MTOR				APOF
				PIK3CA				ITGB8
				STARD3NL				CYP4V2
				AKR1C3				FAM126A
				FGF19				GGT5
				PCYT1B				DGKZ
				GGPS1				ABCA4
				SPP1				SERINC3
				CPNE6				ASAH1
				NR1D2				UGT2B28
				KPNB1				PIP4P1
				ZMPSTE24				TMEM86B
				SPTSSB				EBPL
				PIK3IP1				BTN2A1
				DDHD1				ZADH2
				DGKE				ABO
				ACAD10				MTTP
				CYB5R1				PIP4P2
				NUDT7				PGP
				E9PAM4				GLT6D1
				PLA2G4A				SLC16A1
				PGAP3				RDH5
				PRKAB1				IL1RN
				PIK3C3				LRP10
				PLPP5				WNT10B
				CERS2				SDR16C5
				NEU2				RBL1
				CNBP				ALG11
				ACSL3				NKX2-1
				ECI1				NPC2
				BSCL2				ME1
				SULT1A3				GLB1
				ST6GALNAC3				FAM126B
				PLIN1				PDGFRA
				SDC3				GPC3
				HSD17B8				ALDH5A1
				PLCH2				DGKH
				CYP26A1				MECP2
				ALG10B				GSTA1
				LBR				AWAT1
				MBTPS1				PLAAT1
				HADHA				PPP2R5A
				PON1				APOC4
				GALR2				PON3
				LGALS13				PON2
				SLC22A4				G6PC
				SOD1				ZBTB20
				CYP2B6				UGT1A3
				GSTZ1				PANK2
				FABP1				TTR
				DBI				SULT4A1
				TH				CHD9
				CH25H				DRD3
				YWHAH				ZNF202
				PPM1L				PCCB
				ALG1				PCCA
				AMACR				ST6GALNAC4
				TAMM41				PPP2CA
				OSBP				IL4
				B4GALNT2				CD19
				PGAP2				SFTPB
				GPC4				PLAAT5
				DDX20				APP
				SNCA				ATP6V1B1
				ERLIN1				APOD
				MMUT				PTK2B
				CYP2D6				ESYT3
				CYP2C8				ARSA
				SGMS2				PIPSL
				RDH16				UGT2B15
				CTSA				AMBRA1
				BMP6				PPP2R1A
				BMP5				ACADSB
				NPC1L1				BCL11B
				LIMA1				WDR81
				PLBD2				FAM135A
				FABP9				FHL2
				ALG14				EFR3A
				ABHD2				TEK
				CYP27A1				ADH7
				PTGES				LRP8
				CYP1A1				OPA3
				LCAT				SOAT1
				TMEM38B				HNF4A
				CYP4F3				ACSBG2
				PPARA				RORA
				RBP2				SDC2
				BAX				APOL1
				CCDC71L				TPP1
				CFTR				CERK
				SLC27A3				IMPA2
				RBP3				LRP1
				FASN				SULT1A2
				KIT				SULT1A1
				PLPP2				ACOD1
				AKR1C2				ID2
				ECI2				TM6SF2
				TNFRSF21				CHRM5
				SMPD1				KLF4
				KDSR				RUBCNL
				SNAI2				DGAT2L7P
				PTPN11				FAAH2
				DGKQ				PLAGL2
				AKR1B1				TYRP1
				PTPN13				CLU
				ECHS1				GPX5
				MBOAT7				LAMTOR1
				PRDX6				STOML2
				ABCG1				PLAA
				CISH				P2RY12
				HSD17B7				DAB2IP
				NUDT19				CSF1R
				BAAT				MAPK14
				INPP4B				ESR1
				PIP5K1B				ACOT2
				APOA1				CEBPA
				PLA2G6				DGKI
				QKI				DHRS3
				ESYT1				SOAT2
				SMARCD3				PEX11A
				SMG1				RLBP1
				ACOXL				ALG13
				TRERF1				TTC7A
				PDSS1				DGKD
				SYNJ2				GAL
				PER2				PNLIPRP1
				SPTLC3				TTPA
				HMGCS1				A0A0G2JQS4
				AKR1C8P				SULT1A4
				AGPAT5				DGKG
				BMX				FUT7
				GLYATL2				ACSL5
				CPS1				FUT5
				PRKAR2B				A0A1B0GU76
				ADGRF5				CYP2A13
				A0A0G2JRU3				F2
				MOGAT2				HTRA2
				TNF				UGT2B17
				WASHC1				B4GALT4
				FAM57B				RDH12
				HTR2B				APOL2
				A3GALT2				TREX1
				HADHB				OPN1SW
				PRKD1				LYN
				CRTC3				PLCL2
				PDK3				V9GYW3
				PDK2				CUBN
				PDK1				CRABP2
				PAFAH1B3				FLT1
				DPM2				STUB1
				GLIPR1				PLPP4
				CYP4F12				APOL4
				ALG3				AGTR1
				OPN1MW				ALG2
				OPN1LW				HTD2
				MECR				TXNRD1
				CYP2G1P				TNFAIP8L3
				BDH2				PAM
				ABHD6				NAAA
				SMPD4				CYP27C1
				CRKL				ERFE
				CRK				PI4KAP2
				SMPDL3B				SDC1
				PLEKHA3				PLEK
				HMGCLL1				CD81
				PLEKHA2				LPA
				NAA40				ABCB4
				ELOVL3				GSTM2
				CYP2U1				GPC5
				GPIHBP1				EPHX3
				PLD3				NCOR2
				ABHD4				CYGB
				NAPEPLD				RB1
				PLPPR5				CREBBP
				LDLRAP1				FUT3
				CES5A				PITPNA
				ACOT8				PLTP
				PLAAT4				NKX2-3
				OSBPL10				CCL21
				FABP7				ADH5
				ACAT1				DGKK
				ST8SIA4				V9GY18
				SOCS1				SCPEP1
				ARV1				ALG6
				PI4KB				DNAJC15
				ALDH8A1				ACOT6
				B3GALNT1				OMA1
				CAPN2				NR1D2
				UGT1A1				ZMPSTE24
				SCP2				PIK3IP1
				URS000075B66E_9606				E9PAM4
				LPCAT1				PLPP5
				STARD3				SULT1A3
				DAGLA				SDC3
				MBTPS2				ALG10B
				UGT2B11				PON1
				GK				GALR2
				CYP46A1				LGALS13
				CHKB				SLC22A4
				PIGY				CYP2B6
				LIPT1				GSTZ1
				CES4A				DBI
				MTMR6				TH
				MTMR7				ALG1
				AVPR1A				B4GALNT2
				PIGA				GPC4
				LYPLA2				SNCA
				ADORA1				MMUT
				FDFT1				RDH16
				TSPO				CTSA
				RAB38				LIMA1
				ABCD2				ALG14
				SCCPDH				TMEM38B
				ABCB11				RBP2
				PPARG				BAX
				ARF1				CCDC71L
				EPHA8				SLC27A3
				CROT				RBP3
				CYP3A7-CYP3A51P				KIT
				HSD17B11				AKR1C2
				SQLE				TNFRSF21
				PCSK9				ESYT1
				EDN1				SMARCD3
				RDH13				SMG1
				ALOX5AP				PER2
				LIPJ				AKR1C8P
				FAM135B				PRKAR2B
				SUMF1				A0A0G2JRU3
				ERG28				WASHC1
				SUMF2				PDK3
				GOLM1				PDK2
				ACSL6				PDK1
				ACAD8				GLIPR1
				VAV3				ALG3
				CYP11B1				OPN1MW
				A0A0G2JPK8				OPN1LW
				CES1P1				CYP2G1P
				ZFP69				CRKL
				UGCG				CRK
								HMGCLL1
								NAA40
								CYP2U1
								GPIHBP1
								PLPPR5
								LDLRAP1
								PLAAT4
								OSBPL10
								B3GALNT1
								CAPN2
								UGT1A1
								URS000075B66E_9606
								UGT2B11
								LIPT1
								LYPLA2
								RAB38
								PPARG
								EPHA8
								CYP3A7-CYP3A51P
								PCSK9
								RDH13
								ALOX5AP
								FAM135B
								SUMF1
								SUMF2
								GOLM1
								ACSL6
								ACAD8
								VAV3
								A0A0G2JPK8
								ZFP69
								ABCG4
								NFKBIA
								VPS4B
								anxa2-pcsk9_human
								EGF
								VPS4A
								ABCA5
								ABCA7
								MSR1
								ABCA12
								RELCH
								STX12
								PTCH1
								STARD5
								ABCG5
								ABCG8
								ANXA2
								SYT7
								LRP6
								ANXA2P2
								PLSCR2
								PLSCR3
								BDKRB2
								SLC51A
								FZD4
								MAP2K6
								GRAMD1A
								ATP11B
								ANO9
								ABCA11P
								TRIAP1
								LCN12
								GOT2
								ATP8A1
								RFT1
								TAC1
								SLC10A4
								ATP9B
								TMEM256-PLSCR3
								GHRL
								POMC
								OXT
								ATP8B4
								GRAMD1C
								XKR4
								ANO7
								ABCA3
								SIGMAR1
								SLCO2B1
								ABCC2
								ABCA8
								P2RX4
								SLCO3A1
								SFTPA1
								LCN1
								GRAMD1B
								RPS6KB1
								OSBPL11
								SLC5A8
								INHBA
								STOML1
								C2CD2L
								AGTR2
								PRELID2
								SLCO1C1
								LBP
								PQLC1
								ABCB1
								DRD4
								HNRNPK
								SLCO2A1
								K7EP34
								SSTR4
								ABCA6
								APOL6
								CRHR1
								PLSCR5
								ABCA9
								PRKN
								ATP5PF
								ANO3
								NMUR2
								SLC10A7
								ATP8B2
								SLC4A1
								PLA2R1
								SPX
								SLC22A9
								SLCO1A2
								CFHR4
								C1QTNF1
								ABCC1
								NME4
								UCN
								ATP8A2
								OSBP2
								ABCC3
								ABCC4
								SLCO1B3
								SERPINA5
								GALR1
								XKR8
								ITGB3
								SCARB2
								TNFSF11
								ATP10B
								ABCA13
								NMB
								PLSCR4
								EPRS
								GDF9
								ATP10A
								APOLD1
								SPNS3
								TMEM30CP
								CRY1
								ATP9A
								ANO4
								AQP9
								LOC400499
								ATP11C
								REN
								XKR6
								XKR7
								XKR9
								APOL3
								THBS1
								ATP8B3
								ATP10D
								MFSD2B
								TMEM30B
								ABCA10
								SELENOM
								ATP11A
								SLC25A20
								NKX3-1
								ITGAV
								A0A0A6YYJ9
								SLCO1B7
								ANO6
								SLC10A6
								NTSR1
								SLC10A1
								KDM5B
								GLTPD2
								PDZD8
								SLCO1B1
								TNFRSF11A
								MYB
								STARD6
								U3KQG8
								U3KQE9
								TMF1
								NOS2
								DRD2
								PRELID3B
								VPS51
								PRELID3A
								SLC10A2
								TMEM30A
								ACE
								SYK
								VAMP7
								RETN
								APOO
								SLC51B
								KCNN4
								PITPNC1
								PRELID1
								GULP1
								PLEKHA8P1
								SPNS1

## Sheet: differentiall expressed LMGs
#genes in this list are differentially expressed in, at least, one disease stage
	cirrhotic									dysplastic									HCC
symbol	logFC	AveExpr	t	P.Value	adj.P.Val	B	entrez		symbol	logFC	AveExpr	t	P.Value	adj.P.Val	B	entrez		symbol	logFC	AveExpr	t	P.Value	adj.P.Val	B	entrez
ABCA6	-0.697242	8.44246	-1.93242	0.0571553	0.280802	-4.46138	23460		ABCA6	-0.0385153	8.44246	-0.112664	0.910603	0.986996	-6.10306	23460		ABCA6	-1.11844	8.44246	-3.63622	0.000509961	0.0036634	-0.580134	23460
ABCA8	-0.104932	8.82595	-0.182037	0.856054	0.946346	-6.22032	10351		ABCA8	0.237372	8.82595	0.434624	0.665107	0.934056	-6.0182	10351		ABCA8	-1.99717	8.82595	-4.06429	0.000119311	0.00121232	0.781276	10351
ABCC4	0.992572	5.34815	3.31387	0.00142944	0.0370395	-1.25727	10257		ABCC4	0.376422	5.34815	1.32643	0.188799	0.671453	-5.27115	10257		ABCC4	1.08469	5.34815	4.24815	6.22386e-05	0.000724324	1.39536	10257
ACAA1	-0.164501	10.7626	-0.770718	0.443341	0.726466	-5.94795	30		ACAA1	-0.124811	10.7626	-0.617186	0.539017	0.892767	-5.92598	30		ACAA1	-1.04099	10.7626	-5.72129	2.13943e-07	9.21558e-06	6.81278	30
ACAA2	-0.136576	11.3663	-0.496093	0.621307	0.836469	-6.11665	10449		ACAA2	-0.168701	11.3663	-0.646755	0.519802	0.885862	-5.90805	10449		ACAA2	-1.20299	11.3663	-5.12591	2.30734e-06	5.68266e-05	4.53128	10449
ACACB	-0.765714	8.49485	-2.93177	0.00448837	0.0721671	-2.27968	32		ACACB	-0.835219	8.49485	-3.37519	0.00118018	0.0604083	-1.01968	32		ACACB	-1.54922	8.49485	-6.95817	1.20239e-09	1.4216e-07	11.8096	32
ACAD11	-0.359541	8.88362	-1.23259	0.221651	0.539337	-5.50325	27031		ACAD11	-0.0823806	8.88362	-0.298078	0.766483	0.962289	-6.06636	27031		ACAD11	-1.0787	8.88362	-4.33801	4.50389e-05	0.000563867	1.70138	27031
ACADL	-0.849348	6.98249	-1.72566	0.0886042	0.349408	-4.81362	33		ACADL	-0.480922	6.98249	-1.03129	0.305783	0.783812	-5.60012	33		ACADL	-2.08462	6.98249	-4.96841	4.25374e-06	8.95203e-05	3.94644	33
ACADS	-0.559058	7.68042	-3.27062	0.00163418	0.0402334	-1.37768	35		ACADS	-0.549668	7.68042	-3.39397	0.00111242	0.0583764	-0.967011	35		ACADS	-1.06271	7.68042	-7.29305	2.85394e-10	4.44206e-08	13.1998	35
ACAT1	-0.619355	11.8059	-2.55041	0.0128387	0.129748	-3.2011	38		ACAT1	-0.309158	11.8059	-1.34365	0.183188	0.663185	-5.24952	38		ACAT1	-1.12315	11.8059	-5.42536	7.06187e-07	2.31484e-05	5.66576	38
ACLY	0.630649	8.95792	3.08594	0.00285879	0.0555255	-1.87859	47		ACLY	0.514709	8.95792	2.65825	0.0096301	0.185157	-2.8626	47		ACLY	1.25532	8.95792	7.20567	4.15747e-10	5.94518e-08	12.8361	47
ACSL4	2.58224	7.69743	3.57383	0.000625317	0.0212589	-0.509739	2182		ACSL4	2.3042	7.69743	3.36582	0.0012154	0.0613872	-1.04587	2182		ACSL4	3.27731	7.69743	5.32076	1.07108e-06	3.16669e-05	5.26628	2182
ACSM3	-1.38531	7.30363	-3.64441	0.000496416	0.0184084	-0.299987	6296		ACSM3	-1.13364	7.30363	-3.14768	0.00237663	0.0891432	-1.64057	6296		ACSM3	-2.47891	7.30363	-7.65001	6.10458e-11	1.34301e-08	14.6913	6296
ACSM5	-0.426228	9.67327	-0.878579	0.382489	0.680932	-5.862	54988		ACSM5	-0.436108	9.67327	-0.948783	0.345836	0.808503	-5.67782	54988		ACSM5	-1.39091	9.67327	-3.36324	0.0012253	0.00709204	-1.39364	54988
ADH1A	-0.194971	12.2699	-0.438118	0.662584	0.859503	-6.14298	124		ADH1A	0.00338353	12.2699	0.00802465	0.993619	0.998984	-6.10915	124		ADH1A	-1.22462	12.2699	-3.22806	0.00186229	0.00970154	-1.77938	124
ADH4	-0.336839	11.7587	-0.553068	0.581893	0.813843	-6.0876	127		ADH4	-0.107982	11.7587	-0.187129	0.852074	0.978189	-6.0923	127		ADH4	-2.16539	11.7587	-4.17072	8.20127e-05	0.000900408	1.13474	127
ADH6	-0.750917	10.8347	-2.14768	0.0350311	0.220629	-4.05682	130		ADH6	-0.494734	10.8347	-1.49343	0.139599	0.604006	-5.05033	130		ADH6	-1.09564	10.8347	-3.67591	0.000447442	0.00331069	-0.458178	130
AKR1B10	3.05429	10.6585	4.04519	0.000127542	0.00767937	0.942029	57016		AKR1B10	3.72932	10.6585	5.21306	1.63931e-06	0.000893031	4.95198	57016		AKR1B10	5.0803	10.6585	7.89293	2.12941e-11	6.16719e-09	15.71	57016
AKR1C3	-0.175292	11.8061	-0.799832	0.426382	0.712244	-5.92584	8644		AKR1C3	0.129735	11.8061	0.624783	0.534045	0.889817	-5.92145	8644		AKR1C3	1.13365	11.8061	6.06786	5.14741e-08	2.85856e-06	8.184	8644
AKR1D1	-0.906229	8.95577	-1.09881	0.275433	0.589074	-5.65251	6718		AKR1D1	-0.391566	8.95577	-0.501098	0.617797	0.918625	-5.9883	6718		AKR1D1	-2.41491	8.95577	-3.43482	0.000977528	0.00598017	-1.18469	6718
ALDH8A1	-0.315888	10.8319	-0.658406	0.512331	0.773058	-6.02568	64577		ALDH8A1	-0.0329147	10.8319	-0.0724077	0.942474	0.991559	-6.10665	64577		ALDH8A1	-1.86336	10.8319	-4.55593	2.02682e-05	0.000303096	2.45878	64577
ANGPTL3	-0.46882	11.8585	-1.47356	0.144864	0.441402	-5.19324	27329		ANGPTL3	-0.199755	11.8585	-0.662665	0.509614	0.883342	-5.89807	27329		ANGPTL3	-1.17336	11.8585	-4.32626	4.69939e-05	0.000581932	1.66115	27329
ANXA2	1.02562	11.2517	3.58507	0.000602842	0.020804	-0.476507	302		ANXA2	0.808979	11.2517	2.98458	0.00385204	0.117568	-2.06563	302		ANXA2	1.05286	11.2517	4.31721	4.85547e-05	0.000596633	1.63022	302
APOA5	-0.433312	9.78798	-0.982642	0.329003	0.637591	-5.76867	116519		APOA5	-0.248185	9.78798	-0.594024	0.554317	0.897281	-5.93943	116519		APOA5	-2.16445	9.78798	-5.75786	1.84317e-07	8.10995e-06	6.95611	116519
APOF	-1.23205	8.85128	-2.13051	0.0364704	0.224252	-4.09047	319		APOF	-0.563578	8.85128	-1.02859	0.307038	0.78492	-5.60275	319		APOF	-3.44746	8.85128	-6.99317	1.03511e-09	1.2744e-07	11.9544	319
APOL3	1.38028	8.14816	4.47759	2.70671e-05	0.00282834	2.37012	80833		APOL3	1.06713	8.14816	3.65368	0.000481494	0.0347526	-0.217965	80833		APOL3	0.339829	8.14816	1.29318	0.199993	0.320662	-5.80452	80833
ASPG	-0.709605	7.13811	-4.17792	7.99462e-05	0.00580298	1.37128	374569		ASPG	-0.622102	7.13811	-3.8658	0.000236646	0.0229571	0.42132	374569		ASPG	-1.37329	7.13811	-9.48472	2.13499e-14	2.32612e-11	22.385	374569
ATP11C	-0.864898	8.58807	-3.42653	0.0010036	0.0292735	-0.93824	286410		ATP11C	-0.529219	8.58807	-2.21289	0.0300058	0.325989	-3.82648	286410		ATP11C	-1.19854	8.58807	-5.57007	3.94934e-07	1.48865e-05	6.22367	286410
AVPR1A	-2.73635	6.41253	-3.91335	0.000201183	0.010344	0.52425	552		AVPR1A	-3.2159	6.41253	-4.85416	6.59519e-06	0.00225221	3.67724	552		AVPR1A	-3.06076	6.41253	-5.13483	2.22825e-06	5.54758e-05	4.56465	552
BCO2	0.134775	7.24681	0.281087	0.779432	0.912428	-6.19797	83875		BCO2	0.106784	7.24681	0.235055	0.814819	0.971853	-6.08255	83875		BCO2	-2.34941	7.24681	-5.74791	1.91953e-07	8.39749e-06	6.91707	83875
BDH2	0.329102	8.85749	1.13747	0.259029	0.574059	-5.61107	56898		BDH2	0.235681	8.85749	0.859744	0.392721	0.833705	-5.75458	56898		BDH2	-1.07093	8.85749	-4.34201	4.43914e-05	0.000557451	1.71509	56898
CBR4	-0.423966	8.57007	-1.97812	0.0516585	0.266324	-4.37869	84869		CBR4	-0.181555	8.57007	-0.894055	0.374206	0.822433	-5.72587	84869		CBR4	-1.02174	8.57007	-5.59218	3.61211e-07	1.38899e-05	6.3094	84869
CCL19	2.55371	7.31929	4.25432	6.088e-05	0.00488976	1.62211	6363		CCL19	0.617448	7.31929	1.08566	0.281172	0.766535	-5.54548	6363		CCL19	-0.484806	7.31929	-0.947429	0.34652	0.477901	-6.18367	6363
CCL21	1.73755	7.19043	4.09255	0.000108059	0.00682981	1.09425	6366		CCL21	0.578802	7.19043	1.43887	0.154425	0.626241	-5.12518	6366		CCL21	0.00102857	7.19043	0.00284192	0.99774	0.998482	-6.62802	6366
CCR7	1.44841	4.96213	6.13816	3.844e-08	2.83712e-05	8.47317	1236		CCR7	0.462008	4.96213	2.06648	0.0423012	0.376889	-4.11006	1236		CCR7	0.635656	4.96213	3.16002	0.00228986	0.011272	-1.96908	1236
CD74	1.39835	11.8358	4.70068	1.18018e-05	0.00160729	3.13839	972		CD74	0.826913	11.8358	2.93386	0.00446144	0.126433	-2.19428	972		CD74	0.697951	11.8358	2.75226	0.00744801	0.027691	-3.03981	972
CETP	0.0386646	6.8199	0.0988867	0.921497	0.9702	-6.23172	1071		CETP	0.367309	6.8199	0.991496	0.324691	0.794665	-5.63838	1071		CETP	-2.18525	6.8199	-6.55608	6.65477e-09	5.68138e-07	10.157	1071
CFTR	2.16752	5.62584	7.62983	6.66188e-11	5.08079e-07	14.4099	1080		CFTR	0.250005	5.62584	0.928831	0.356012	0.813234	-5.69566	1080		CFTR	-0.76321	5.62584	-3.1515	0.00234947	0.011501	-1.99262	1080
COMT	-0.109038	9.56616	-0.411515	0.681891	0.868835	-6.15398	1312		COMT	-0.229377	9.56616	-0.913679	0.363869	0.818693	-5.70896	1312		COMT	-1.0371	9.56616	-4.59144	1.77632e-05	0.000273316	2.58417	1312
CTSA	0.857194	9.72112	4.30321	5.10703e-05	0.00434339	1.78404	5476		CTSA	0.814293	9.72112	4.31449	4.90352e-05	0.00849943	1.84729	5476		CTSA	1.21544	9.72112	7.15758	5.11269e-10	7.0551e-08	12.6362	5476
CYP1A2	-0.719819	9.88846	-1.28806	0.201758	0.517015	-5.43654	1544		CYP1A2	-0.266232	9.88846	-0.502816	0.616595	0.918461	-5.98747	1544		CYP1A2	-3.78424	9.88846	-7.9435	1.7097e-11	5.42607e-09	15.9223	1544
CYP26A1	-0.996643	6.31832	-2.17851	0.0325702	0.213099	-3.99579	1592		CYP26A1	-0.286691	6.31832	-0.661407	0.510416	0.883342	-5.89887	1592		CYP26A1	-1.95742	6.31832	-5.01909	3.49679e-06	7.76008e-05	4.13368	1592
CYP2A6	0.0665838	10.6563	0.0849516	0.932531	0.974438	-6.23296	1548		CYP2A6	0.885759	10.6563	1.19276	0.236794	0.727683	-5.42994	1548		CYP2A6	-2.53662	10.6563	-3.79645	0.000299254	0.00244883	-0.0822577	1548
CYP2A7	-0.04289	9.26348	-0.0736693	0.941473	0.977661	-6.23384	1549		CYP2A7	0.807822	9.26348	1.46447	0.147323	0.614427	-5.09038	1549		CYP2A7	-1.89511	9.26348	-3.81843	0.000277871	0.00231105	-0.0128442	1549
CYP2B6	0.22215	10.882	0.41443	0.679764	0.867333	-6.15281	1555		CYP2B6	0.229185	10.882	0.45126	0.653129	0.930978	-6.01112	1555		CYP2B6	-2.04625	10.882	-4.478	2.70258e-05	0.000380758	2.18554	1555
CYP2C18	-0.863965	9.33581	-1.73137	0.0875749	0.347565	-4.80438	1562		CYP2C18	-0.187604	9.33581	-0.396799	0.692664	0.943486	-6.03333	1562		CYP2C18	-2.04084	9.33581	-4.79758	8.18119e-06	0.000148915	3.32227	1562
CYP2C19	-2.81503	6.21827	-6.33375	1.69777e-08	1.67424e-05	9.2366	1557		CYP2C19	-2.48498	6.21827	-5.90114	1.02477e-07	0.000123403	7.49654	1557		CYP2C19	-3.47818	6.21827	-9.18017	7.9609e-14	6.18321e-11	21.1139	1557
CYP2C8	0.304177	11.5406	0.430502	0.668088	0.861805	-6.1462	1558		CYP2C8	0.382424	11.5406	0.571253	0.569568	0.901039	-5.95217	1558		CYP2C8	-2.21665	11.5406	-3.68015	0.000441204	0.00327965	-0.445079	1558
CYP2C9	-0.103981	12.1109	-0.233662	0.815896	0.928049	-6.20986	1559		CYP2C9	0.222368	12.1109	0.527402	0.599501	0.913181	-5.9753	1559		CYP2C9	-1.74522	12.1109	-4.60049	1.71742e-05	0.000266584	2.61623	1559
CYP39A1	-0.465642	7.75167	-1.32265	0.190047	0.50359	-5.39353	51302		CYP39A1	0.0567259	7.75167	0.170063	0.865427	0.980617	-6.09524	51302		CYP39A1	-2.37419	7.75167	-7.91093	1.96937e-11	5.92883e-09	15.7856	51302
CYP3A7	2.80401	10.4922	4.07044	0.00011677	0.00720134	1.02304	1551		CYP3A7	1.95288	10.4922	2.99207	0.00376889	0.116688	-2.04649	1551		CYP3A7	0.856026	10.4922	1.4577	0.149177	0.258076	-5.58486	1551
CYP4A11	-0.140776	9.10675	-0.279098	0.780952	0.91293	-6.19851	1579		CYP4A11	0.315599	9.10675	0.660387	0.511067	0.883625	-5.89951	1579		CYP4A11	-1.42568	9.10675	-3.31565	0.00142154	0.00791802	-1.53076	1579
CYP4F2	-0.220334	9.90085	-0.579625	0.563937	0.804219	-6.073	8529		CYP4F2	0.0243435	9.90085	0.0675903	0.946295	0.992363	-6.10698	8529		CYP4F2	-1.53677	9.90085	-4.74238	1.00846e-05	0.000176134	3.12294	8529
CYP4V2	-0.479552	9.19852	-1.43377	0.155871	0.457417	-5.24803	285440		CYP4V2	-0.136378	9.19852	-0.430351	0.668198	0.93484	-6.01998	285440		CYP4V2	-1.61595	9.19852	-5.6675	2.66238e-07	1.09757e-05	6.60255	285440
CYP8B1	0.0923362	10.5461	0.154875	0.877344	0.95339	-6.22479	1582		CYP8B1	0.404425	10.5461	0.715951	0.476286	0.872283	-5.86288	1582		CYP8B1	-2.35201	10.5461	-4.62775	1.55135e-05	0.000247508	2.71294	1582
CYR61	0.63111	9.11812	1.54733	0.126073	0.41403	-5.08793	3491		CYR61	-0.298908	9.11812	-0.77348	0.441715	0.855147	-5.82188	3491		CYR61	-1.63523	9.11812	-4.70301	1.1699e-05	0.000199309	2.98151	3491
DGAT2	-1.30438	8.64824	-4.6752	1.29882e-05	0.00171775	3.04963	84649		DGAT2	-1.24073	8.64824	-4.69362	1.21196e-05	0.00336495	3.12113	84649		DGAT2	-1.46888	8.64824	-6.17594	3.28437e-08	1.99327e-06	8.61699	84649
DKK3	2.07876	7.40705	5.03198	3.32638e-06	0.000632524	4.31393	27122		DKK3	0.952167	7.40705	2.43267	0.0174182	0.253803	-3.3694	27122		DKK3	0.783486	7.40705	2.22477	0.0291613	0.0767086	-4.24332	27122
ECHDC2	-0.699432	10.7319	-2.31387	0.023469	0.179159	-3.71895	55268		ECHDC2	-0.317299	10.7319	-1.10789	0.271516	0.757732	-5.52236	55268		ECHDC2	-1.0949	10.7319	-4.24899	6.20522e-05	0.000722792	1.3982	55268
EGR1	-0.601431	10.6015	-1.2647	0.209969	0.526246	-5.46498	1958		EGR1	-1.41666	10.6015	-3.14413	0.00240213	0.0897543	-1.65	1958		EGR1	-2.73726	10.6015	-6.75208	2.89741e-09	2.94634e-07	10.9599	1958
ELOVL2	0.832219	8.88429	3.37587	0.00117764	0.032424	-1.08264	54898		ELOVL2	0.989191	8.88429	4.2351	6.52145e-05	0.0100818	1.58818	54898		ELOVL2	1.07072	8.88429	5.09501	2.60321e-06	6.16578e-05	4.41585	54898
ELOVL7	2.17069	5.16748	4.11388	0.000100255	0.00659148	1.16312	79993		ELOVL7	1.14033	5.16748	2.28097	0.025445	0.302118	-3.68886	79993		ELOVL7	1.31762	5.16748	2.92931	0.00452018	0.0188657	-2.58915	79993
ENPP2	1.78525	9.50161	3.94174	0.000182508	0.00971113	0.613453	5168		ENPP2	1.9593	9.50161	4.56588	1.95335e-05	0.00451441	2.6855	5168		ENPP2	0.354567	9.50161	0.918348	0.361436	0.492975	-6.21037	5168
EPHX2	-0.364526	8.9768	-1.1901	0.237829	0.554919	-5.55243	2053		EPHX2	-0.413274	8.9768	-1.42406	0.158653	0.633835	-5.14505	2053		EPHX2	-1.69183	8.9768	-6.47936	9.2018e-09	7.25991e-07	9.84421	2053
ESR1	-1.08782	7.06371	-2.08945	0.040123	0.235091	-4.16999	2099		ESR1	-0.983201	7.06371	-1.9932	0.0499455	0.404849	-4.24555	2099		ESR1	-2.73566	7.06371	-6.16391	3.4532e-08	2.08879e-06	8.56867	2099
ETFDH	-0.278305	8.81552	-1.08364	0.28206	0.596389	-5.66839	2110		ETFDH	-0.201484	8.81552	-0.828019	0.410336	0.842559	-5.78014	2110		ETFDH	-1.38464	8.81552	-6.32441	1.76562e-08	1.23539e-06	9.21546	2110
FITM1	-0.994309	5.74855	-6.52674	7.53371e-09	9.07217e-06	9.99573	161247		FITM1	-0.884622	5.74855	-6.12869	3.99843e-08	6.09894e-05	8.361	161247		FITM1	-1.18784	5.74855	-9.14645	9.21197e-14	6.38696e-11	20.9729	161247
G0S2	-0.211063	9.42429	-0.416871	0.677986	0.866513	-6.15182	50486		G0S2	0.259736	9.42429	0.541449	0.589833	0.909832	-5.96809	50486		G0S2	-1.59051	9.42429	-3.68507	0.000434086	0.00324001	-0.429901	50486
GBA	0.162105	7.33102	0.792403	0.430672	0.71606	-5.93156	2629		GBA	0.175485	7.33102	0.905367	0.368225	0.820233	-5.71617	2629		GBA	1.04649	7.33102	6.00076	6.79582e-08	3.60762e-06	7.91639	2629
GBA3	-0.777762	9.64082	-1.28989	0.201126	0.516456	-5.43429	57733		GBA3	-0.337288	9.64082	-0.590395	0.556734	0.897512	-5.9415	57733		GBA3	-2.83569	9.64082	-5.51677	4.89524e-07	1.75553e-05	6.01747	57733
GLA	0.502966	7.53124	2.14671	0.035111	0.220758	-4.05873	2717		GLA	0.603991	7.53124	2.72082	0.00812154	0.172062	-2.71551	2717		GLA	1.07824	7.53124	5.39847	7.86251e-07	2.52306e-05	5.56273	2717
GM2A	0.575881	8.35335	3.68943	0.000427861	0.0166771	-0.164741	2760		GM2A	0.267479	8.35335	1.80864	0.0745908	0.474878	-4.56732	2760		GM2A	1.07432	8.35335	8.07381	9.70837e-12	3.38218e-09	16.4697	2760
GNPAT	0.0502954	9.14358	0.264145	0.792406	0.918258	-6.20247	8443		GNPAT	-0.0567024	9.14358	-0.314305	0.754179	0.959604	-6.06157	8443		GNPAT	1.13549	9.14358	6.99548	1.0249e-09	1.2744e-07	11.964	8443
GOLM1	2.028	7.91629	4.59336	1.76365e-05	0.00209058	2.76632	51280		GOLM1	2.23799	7.91629	5.35003	9.5355e-07	0.000681788	5.44884	51280		GOLM1	1.52054	7.91629	4.03999	0.000129873	0.0012976	0.701398	51280
GPC3	2.11545	7.87806	2.84036	0.00582379	0.0838039	-2.5099	2719		GPC3	0.410044	7.87806	0.58108	0.562962	0.899495	-5.94673	2719		GPC3	4.91655	7.87806	7.74374	4.06715e-11	1.00061e-08	15.0841	2719
GPC4	1.01567	4.20927	4.66957	1.32651e-05	0.00173919	3.03009	2239		GPC4	0.114308	4.20927	0.554668	0.580803	0.905033	-5.96113	2239		GPC4	0.32035	4.20927	1.7277	0.0882361	0.174369	-5.17108	2239
GPD1	-0.0811854	7.39201	-0.301049	0.764226	0.90614	-6.19231	2819		GPD1	-0.0440288	7.39201	-0.172318	0.86366	0.980429	-6.09486	2819		GPD1	-1.2613	7.39201	-5.48655	5.52714e-07	1.92483e-05	5.90092	2819
GPER1	-1.14883	6.65552	-5.27672	1.27524e-06	0.0003152	5.20602	2852		GPER1	-0.812642	6.65552	-3.93951	0.000183909	0.0195056	0.64894	2852		GPER1	-0.638389	6.65552	-3.43964	0.000962673	0.00590667	-1.17051	2852
GRAMD1C	-0.276217	7.35883	-0.605298	0.546843	0.794125	-6.05823	54762		GRAMD1C	0.0859894	7.35883	0.198883	0.842902	0.977278	-6.09011	54762		GRAMD1C	-1.93377	7.35883	-4.97099	4.21164e-06	8.90594e-05	3.95594	54762
GSTZ1	-0.407175	8.53816	-1.28209	0.203836	0.518599	-5.44386	2954		GSTZ1	-0.361419	8.53816	-1.20111	0.233561	0.723273	-5.4205	2954		GSTZ1	-1.98257	8.53816	-7.32291	2.50933e-10	4.10097e-08	13.3243	2954
HAO1	-0.207533	10.6184	-0.540175	0.590707	0.819555	-6.09445	54363		HAO1	0.0117606	10.6184	0.0323081	0.974314	0.995517	-6.10868	54363		HAO1	-1.16608	10.6184	-3.56036	0.000653279	0.00440655	-0.810688	54363
HAO2	-1.31455	8.69356	-2.21129	0.0301209	0.204683	-3.93008	51179		HAO2	-0.867253	8.69356	-1.53974	0.127911	0.587002	-4.98473	51179		HAO2	-2.96594	8.69356	-5.85262	1.25078e-07	5.94964e-06	7.32911	51179
HMGCS1	0.374462	8.54392	1.12633	0.263683	0.578668	-5.62315	3157		HMGCS1	0.198099	8.54392	0.628893	0.531366	0.888984	-5.91898	3157		HMGCS1	1.07053	8.54392	3.77727	0.000319202	0.00256618	-0.142645	3157
HPGD	-0.669398	9.80914	-0.880239	0.381595	0.679869	-5.8606	3248		HPGD	-0.578172	9.80914	-0.802431	0.424887	0.849587	-5.80007	3248		HPGD	-2.10716	9.80914	-3.25037	0.00173923	0.00922214	-1.71653	3248
HSD17B6	-0.313125	11.899	-0.684206	0.495994	0.761711	-6.00889	8630		HSD17B6	-0.0166571	11.899	-0.0384151	0.969461	0.994978	-6.10847	8630		HSD17B6	-1.40741	11.899	-3.60752	0.000560264	0.00393336	-0.667767	8630
ID2	-0.134547	11.2463	-0.607594	0.545327	0.793339	-6.05688	3398		ID2	-0.0219935	11.2463	-0.104826	0.916799	0.988264	-6.10388	3398		ID2	-1.03267	11.2463	-5.47044	5.89595e-07	2.00743e-05	5.83891	3398
IGFBP7	1.08319	11.1484	4.34107	4.45418e-05	0.00412597	1.91017	3490		IGFBP7	0.47655	11.1484	2.01575	0.0474767	0.395726	-4.20433	3490		IGFBP7	0.182859	11.1484	0.859664	0.392766	0.523321	-6.26178	3490
IL1B	-0.0994062	6.37223	-0.492484	0.623843	0.83814	-6.11838	3553		IL1B	-0.456454	6.37223	-2.38677	0.0195672	0.265988	-3.4679	3553		IL1B	-1.05287	6.37223	-6.11892	4.16421e-08	2.42324e-06	8.38823	3553
ITGB8	2.278	4.39038	5.88937	1.07559e-07	5.85939e-05	7.51224	3696		ITGB8	0.446444	4.39038	1.21819	0.227041	0.71623	-5.40097	3696		ITGB8	-0.356821	4.39038	-1.08214	0.282721	0.412592	-6.0494	3696
KLF4	0.205681	7.90576	0.467795	0.641313	0.848312	-6.12991	9314		KLF4	-0.449891	7.90576	-1.07995	0.28369	0.768535	-5.55134	9314		KLF4	-1.32808	7.90576	-3.54328	0.000690447	0.00458694	-0.862126	9314
LCAT	-0.500122	8.13114	-1.28066	0.204334	0.519369	-5.4456	3931		LCAT	-0.568701	8.13114	-1.53701	0.128578	0.587108	-4.98865	3931		LCAT	-2.44184	8.13114	-7.33491	2.38278e-10	4.03838e-08	13.3743	3931
LIPC	-1.18147	9.03707	-4.16584	8.3445e-05	0.00590245	1.33187	3990		LIPC	-1.01761	9.03707	-3.78701	0.000308914	0.0272894	0.18111	3990		LIPC	-1.09401	9.03707	-4.525	2.27263e-05	0.000332466	2.35004	3990
LIPG	0.00109923	7.81005	0.00257684	0.997951	0.999217	-6.23648	9388		LIPG	-0.196964	7.81005	-0.487327	0.627475	0.921477	-5.99484	9388		LIPG	-1.19456	7.81005	-3.28493	0.00156357	0.00850152	-1.61852	9388
MFSD2A	0.175635	7.96604	0.390542	0.697264	0.875643	-6.16217	84879		MFSD2A	0.258503	7.96604	0.606677	0.545932	0.895856	-5.93214	84879		MFSD2A	-2.71061	7.96604	-7.07041	7.43381e-10	9.66395e-08	12.2744	84879
MGLL	0.317341	9.12998	0.971048	0.334704	0.642291	-5.77958	11343		MGLL	0.277345	9.12998	0.895717	0.373324	0.822103	-5.72445	11343		MGLL	-1.09474	9.12998	-3.92959	0.000190285	0.00173732	0.342254	11343
MOGAT2	-0.79212	7.32448	-1.89615	0.0618655	0.292334	-4.52579	80168		MOGAT2	-0.0680906	7.32448	-0.172029	0.863887	0.980521	-6.09491	80168		MOGAT2	-2.07172	7.32448	-5.81744	1.44477e-07	6.74621e-06	7.19037	80168
NAAA	-0.517308	7.68931	-1.97276	0.0522781	0.267709	-4.38846	27163		NAAA	-0.54837	7.68931	-2.20716	0.0304204	0.326922	-3.83789	27163		NAAA	-1.27242	7.68931	-5.69213	2.40898e-07	1.00948e-05	6.69869	27163
NPC1	0.559398	7.20302	2.39254	0.0192847	0.163301	-3.55145	4864		NPC1	0.699966	7.20302	3.15974	0.00229182	0.0871044	-1.60847	4864		NPC1	1.0834	7.20302	5.43562	6.77802e-07	2.2443e-05	5.70512	4864
NPC1L1	-0.955303	6.54658	-1.97332	0.0522138	0.267709	-4.38745	29881		NPC1L1	-0.419292	6.54658	-0.914128	0.363634	0.81829	-5.70857	29881		NPC1L1	-1.88887	6.54658	-4.57697	1.87451e-05	0.000284786	2.53302	29881
NR1I2	-0.375338	7.96611	-0.802171	0.425036	0.71171	-5.92403	8856		NR1I2	-0.144447	7.96611	-0.325827	0.745479	0.957473	-6.05802	8856		NR1I2	-1.64399	7.96611	-4.12157	9.7575e-05	0.00103357	0.970814	8856
OSBPL3	0.767228	5.39814	2.74153	0.00767196	0.0976276	-2.75227	26031		OSBPL3	0.482279	5.39814	1.81887	0.0729986	0.472422	-4.55022	26031		OSBPL3	1.48876	5.39814	6.2404	2.50979e-08	1.60562e-06	8.8763	26031
PCK1	-0.0485754	12.0212	-0.0919131	0.927017	0.972095	-6.23236	5105		PCK1	0.138987	12.0212	0.277569	0.782122	0.965631	-6.07205	5105		PCK1	-1.88327	12.0212	-4.18016	7.9313e-05	0.000878355	1.16634	5105
PDGFA	1.04956	6.17889	3.65653	0.000476992	0.0178966	-0.26368	5154		PDGFA	0.686075	6.17889	2.52271	0.0138058	0.225143	-3.1716	5154		PDGFA	1.16285	6.17889	4.75229	9.71355e-06	0.000171486	3.15865	5154
PDK1	0.566004	7.43325	1.6425	0.104753	0.378532	-4.94499	5163		PDK1	0.683468	7.43325	2.09333	0.0397649	0.367308	-4.05933	5163		PDK1	1.07994	7.43325	3.67624	0.000446947	0.00330943	-0.457145	5163
PEMT	-0.211591	9.09045	-0.802919	0.424606	0.711645	-5.92345	10400		PEMT	-0.202413	9.09045	-0.810677	0.420164	0.847589	-5.79371	10400		PEMT	-1.51511	9.09045	-6.74433	2.99451e-09	3.01825e-07	10.9281	10400
PIK3C2G	-0.864309	6.33594	-2.98271	0.00387307	0.0663863	-2.1489	5288		PIK3C2G	-0.533364	6.33594	-1.94268	0.0558803	0.423768	-4.33644	5288		PIK3C2G	-1.07654	6.33594	-4.35806	4.18822e-05	0.000532073	1.7702	5288
PIK3R3	1.06416	6.47677	4.63512	1.50924e-05	0.00188696	2.91055	8503		PIK3R3	0.464964	6.47677	2.13752	0.0358772	0.349149	-3.9746	8503		PIK3R3	0.75506	6.47677	3.85795	0.000243044	0.00208193	0.112637	8503
PLA2G16	-0.421976	8.77822	-1.7974	0.0763729	0.323955	-4.69551	11145		PLA2G16	-0.405242	8.77822	-1.82182	0.072544	0.47124	-4.54527	11145		PLA2G16	-1.16661	8.77822	-5.82911	1.37734e-07	6.48425e-06	7.23636	11145
PLA2G4C	1.0265	7.54188	3.0091	0.00358605	0.0634072	-2.08048	8605		PLA2G4C	1.17662	7.54188	3.64039	0.000503027	0.0359664	-0.257231	8605		PLA2G4C	1.15078	7.54188	3.9572	0.000173043	0.001618	0.431475	8605
PLCB1	0.0359731	7.1308	0.0760461	0.939589	0.977094	-6.23366	23236		PLCB1	-0.274691	7.1308	-0.612885	0.541842	0.893014	-5.92851	23236		PLCB1	1.55374	7.1308	3.85298	0.000247188	0.00210435	0.0967879	23236
PLEKHA8	0.515862	5.82922	2.09477	0.0396327	0.23347	-4.15977	84725		PLEKHA8	0.717359	5.82922	3.0745	0.00295755	0.101896	-1.83342	84725		PLEKHA8	1.22722	5.82922	5.84581	1.2862e-07	6.08023e-06	7.30223	84725
PLSCR4	-0.386295	8.67353	-1.71342	0.0908447	0.353732	-4.83334	57088		PLSCR4	-0.360427	8.67353	-1.68731	0.0957766	0.524502	-4.76331	57088		PLSCR4	-1.47963	8.67353	-7.69869	4.94395e-11	1.1426e-08	14.8953	57088
PNPLA4	-1.1125	7.72425	-6.32941	1.72901e-08	1.67424e-05	9.21956	8228		PNPLA4	-0.922187	7.72425	-5.53753	4.50285e-07	0.000367947	6.13732	8228		PNPLA4	-1.11499	7.72425	-7.44141	1.50484e-10	2.79925e-08	13.8187	8228
PON1	-0.468725	11.4059	-0.808535	0.421388	0.709808	-5.91907	5444		PON1	-0.118757	11.4059	-0.216209	0.829423	0.974908	-6.08664	5444		PON1	-1.8176	11.4059	-3.6779	0.00044451	0.00329886	-0.452045	5444
PON3	-0.340232	11.3431	-0.887739	0.377573	0.676497	-5.8542	5446		PON3	-0.0353582	11.3431	-0.0973724	0.922695	0.988818	-6.10461	5446		PON3	-1.52521	11.3431	-4.66831	1.33283e-05	0.00022098	2.85739	5446
PRKAA2	0.674174	5.44857	1.45689	0.149399	0.448413	-5.21636	5563		PRKAA2	0.528467	5.44857	1.20534	0.231934	0.721063	-5.41569	5563		PRKAA2	2.2366	5.44857	5.66975	2.6382e-07	1.08957e-05	6.61132	5563
PRKAR2B	0.149178	4.93617	0.50474	0.615249	0.833249	-6.11244	5577		PRKAR2B	-0.630589	4.93617	-2.25188	0.0273131	0.310444	-3.74811	5577		PRKAR2B	-1.25867	4.93617	-4.99569	3.8283e-06	8.32619e-05	4.04712	5577
PTGS2	-0.281715	4.82065	-0.679691	0.498832	0.763379	-6.01187	5743		PTGS2	-1.04394	4.82065	-2.65836	0.00962738	0.185157	-2.86236	5743		PTGS2	-2.47612	4.82065	-7.008	9.71401e-10	1.22119e-07	12.0158	5743
PTK2	0.119909	8.51091	0.519581	0.604914	0.827679	-6.10505	5747		PTK2	-0.0786953	8.51091	-0.359902	0.719951	0.950902	-6.04677	5747		PTK2	1.12522	8.51091	5.7195	2.15508e-07	9.25106e-06	6.80577	5747
RDH16	-0.405532	9.92108	-0.969624	0.335409	0.64305	-5.78091	8608		RDH16	-0.121941	9.92108	-0.307724	0.759161	0.960555	-6.06354	8608		RDH16	-2.19592	9.92108	-6.15907	3.52355e-08	2.10493e-06	8.54923	8608
RXRA	-0.599724	9.2052	-2.80894	0.00636146	0.0876808	-2.5877	6256		RXRA	-1.03741	9.2052	-5.12834	2.28557e-06	0.00104782	4.64739	6256		RXRA	-0.545944	9.2052	-2.99957	0.00368732	0.0162336	-2.40417	6256
SC5D	-0.425235	10.6581	-1.71051	0.0913832	0.354561	-4.838	6309		SC5D	-0.108103	10.6581	-0.458954	0.647619	0.928824	-6.00775	6309		SC5D	-1.15411	10.6581	-5.44582	6.50709e-07	2.16713e-05	5.74426	6309
SH3YL1	1.98792	7.76265	6.23237	2.5954e-08	2.19936e-05	8.84008	26751		SH3YL1	0.802746	7.76265	2.65623	0.00968277	0.185762	-2.8673	26751		SH3YL1	-0.495514	7.76265	-1.82234	0.0724648	0.150715	-5.01071	26751
SLC27A5	-0.539812	9.8311	-1.45211	0.150719	0.450484	-5.22295	10998		SLC27A5	0.0946918	9.8311	0.268847	0.7888	0.965905	-6.07434	10998		SLC27A5	-1.23197	9.8311	-3.88756	0.000219732	0.00193215	0.207199	10998
SLC44A3	1.49035	6.00107	4.09571	0.00010687	0.00681628	1.10441	126969		SLC44A3	0.619588	6.00107	1.79712	0.0764184	0.479685	-4.58646	126969		SLC44A3	0.780807	6.00107	2.51712	0.0140087	0.044482	-3.60281	126969
SLCO1B3	-0.742367	8.4194	-0.873504	0.385229	0.68316	-5.8663	28234		SLCO1B3	-1.03029	8.4194	-1.2795	0.204739	0.689936	-5.32873	28234		SLCO1B3	-3.61368	8.4194	-4.98788	3.94568e-06	8.51671e-05	4.01826	28234
SOCS2	0.149858	9.1647	0.293715	0.769802	0.908125	-6.19443	8835		SOCS2	0.485691	9.1647	1.00471	0.318326	0.792703	-5.62583	8835		SOCS2	-1.61702	9.1647	-3.71778	0.000389425	0.00299797	-0.328533	8835
SORL1	-0.575492	9.74024	-2.00998	0.0480986	0.257366	-4.32	6653		SORL1	-0.468559	9.74024	-1.72723	0.0883201	0.507347	-4.7002	6653		SORL1	-1.22336	9.74024	-5.01217	3.59178e-06	7.91715e-05	4.10806	6653
SPP1	1.81103	10.2096	2.12498	0.0369453	0.225588	-4.10127	6696		SPP1	1.314	10.2096	1.62727	0.107954	0.551192	-4.85567	6696		SPP1	2.57113	10.2096	3.53895	0.000700193	0.00463554	-0.875152	6696
SQLE	0.0480669	7.99344	0.0933159	0.925906	0.971688	-6.23224	6713		SQLE	-0.518186	7.99344	-1.06177	0.291812	0.773513	-5.56982	6713		SQLE	1.8449	7.99344	4.20147	7.35268e-05	0.00082871	1.23787	6713
SRD5A2	-2.38516	6.77314	-5.52424	4.75036e-07	0.000156558	6.12624	6716		SRD5A2	-1.67609	6.77314	-4.0972	0.000106309	0.0137421	1.14488	6716		SRD5A2	-3.08886	6.77314	-8.39216	2.43386e-12	1.03124e-09	17.8078	6716
ST3GAL6	-1.02885	7.82049	-3.10536	0.00269804	0.0538438	-1.82693	10402		ST3GAL6	-0.436054	7.82049	-1.38911	0.168987	0.644916	-5.19116	10402		ST3GAL6	-1.47615	7.82049	-5.22653	1.55459e-06	4.17967e-05	4.90931	10402
STARD5	-0.343106	6.68097	-1.37025	0.174774	0.482252	-5.33257	80765		STARD5	-0.525031	6.68097	-2.21304	0.0299946	0.325989	-3.82617	80765		STARD5	-1.07573	6.68097	-5.03957	3.22985e-06	7.3359e-05	4.20958	80765
SULT1B1	-0.974189	6.39766	-3.14587	0.0023896	0.0505773	-1.71843	27284		SULT1B1	-0.664138	6.39766	-2.26355	0.0265494	0.306567	-3.72441	27284		SULT1B1	-1.05999	6.39766	-4.01533	0.000141513	0.00138132	0.620618	27284
SULT1E1	-2.20893	5.59783	-3.58443	0.0006041	0.020816	-0.478399	6783		SULT1E1	-2.04728	5.59783	-3.50632	0.000777862	0.0466803	-0.6477	6783		SULT1E1	-1.78885	5.59783	-3.40513	0.00107393	0.00638054	-1.27174	6783
THRSP	-0.230329	8.76431	-0.289352	0.773126	0.9097	-6.19567	7069		THRSP	-0.434354	8.76431	-0.575911	0.566432	0.900169	-5.9496	7069		THRSP	-3.83393	8.76431	-5.6499	2.85944e-07	1.16e-05	6.53392	7069
TNFRSF21	1.70694	7.84587	5.0145	3.55956e-06	0.000667564	4.25095	27242		TNFRSF21	0.996642	7.84587	3.09017	0.00282303	0.100141	-1.79242	27242		TNFRSF21	0.920697	7.84587	3.17282	0.00220302	0.0109434	-1.93364	27242
TTR	-0.314711	13.1767	-0.976659	0.331937	0.639858	-5.77432	7276		TTR	-0.267009	13.1767	-0.874566	0.384654	0.82908	-5.74231	7276		TTR	-1.10849	13.1767	-4.03538	0.000131976	0.00131059	0.686281	7276
TXNRD1	0.396038	9.69901	1.20789	0.230956	0.548423	-5.53204	7296		TXNRD1	0.671324	9.69901	2.16102	0.0339476	0.340966	-3.9289	7296		TXNRD1	1.70428	9.69901	6.09749	4.55182e-08	2.58426e-06	8.30247	7296

## Sheet: stage-specific LMGs
symbol	logFC	AveExpr	t	P.Value	adj.P.Val	B	entrez	category
CFTR	2.16752	5.62584	7.62983	6.66188e-11	5.08079e-07	14.4099	1080	specific_cir_up
ITGB8	2.278	4.39038	5.88937	1.07559e-07	5.85939e-05	7.51224	3696	specific_cir_up
SH3YL1	1.98792	7.76265	6.23237	2.5954e-08	2.19936e-05	8.84008	26751	specific_cir_up
AKR1C3	1.13365	11.8061	6.06786	5.14741e-08	2.85856e-06	8.184	8644	specific_HCC_up
GNPAT	1.13549	9.14358	6.99548	1.0249e-09	1.2744e-07	11.964	8443	specific_HCC_up
GPC3	4.91655	7.87806	7.74374	4.06715e-11	1.00061e-08	15.0841	2719	specific_HCC_up
PLCB1	1.55374	7.1308	3.85298	0.000247188	0.00210435	0.0967879	23236	specific_HCC_up
PRKAA2	2.2366	5.44857	5.66975	2.6382e-07	1.08957e-05	6.61132	5563	specific_HCC_up
PTK2	1.12522	8.51091	5.7195	2.15508e-07	9.25106e-06	6.80577	5747	specific_HCC_up
SQLE	1.8449	7.99344	4.20147	7.35268e-05	0.00082871	1.23787	6713	specific_HCC_up
TXNRD1	1.70428	9.69901	6.09749	4.55182e-08	2.58426e-06	8.30247	7296	specific_HCC_up
ABCA8	-1.99717	8.82595	-4.06429	0.000119311	0.00121232	0.781276	10351	specific_HCC_down
ACAA2	-1.20299	11.3663	-5.12591	2.30734e-06	5.68266e-05	4.53128	10449	specific_HCC_down
ACSM3	-2.47891	7.30363	-7.65001	6.10458e-11	1.34301e-08	14.6913	6296	specific_HCC_down
ADH4	-2.16539	11.7587	-4.17072	8.20127e-05	0.000900408	1.13474	127	specific_HCC_down
ALDH8A1	-1.86336	10.8319	-4.55593	2.02682e-05	0.000303096	2.45878	64577	specific_HCC_down
APOA5	-2.16445	9.78798	-5.75786	1.84317e-07	8.10995e-06	6.95611	116519	specific_HCC_down
APOF	-3.44746	8.85128	-6.99317	1.03511e-09	1.2744e-07	11.9544	319	specific_HCC_down
BCO2	-2.34941	7.24681	-5.74791	1.91953e-07	8.39749e-06	6.91707	83875	specific_HCC_down
BDH2	-1.07093	8.85749	-4.34201	4.43914e-05	0.000557451	1.71509	56898	specific_HCC_down
CETP	-2.18525	6.8199	-6.55608	6.65477e-09	5.68138e-07	10.157	1071	specific_HCC_down
CYP1A2	-3.78424	9.88846	-7.9435	1.7097e-11	5.42607e-09	15.9223	1544	specific_HCC_down
CYP2A6	-2.53662	10.6563	-3.79645	0.000299254	0.00244883	-0.0822577	1548	specific_HCC_down
CYP2A7	-1.89511	9.26348	-3.81843	0.000277871	0.00231105	-0.0128442	1549	specific_HCC_down
CYP2B6	-2.04625	10.882	-4.478	2.70258e-05	0.000380758	2.18554	1555	specific_HCC_down
CYP2C8	-2.21665	11.5406	-3.68015	0.000441204	0.00327965	-0.445079	1558	specific_HCC_down
CYP2C9	-1.74522	12.1109	-4.60049	1.71742e-05	0.000266584	2.61623	1559	specific_HCC_down
CYP39A1	-2.37419	7.75167	-7.91093	1.96937e-11	5.92883e-09	15.7856	51302	specific_HCC_down
CYP4A11	-1.42568	9.10675	-3.31565	0.00142154	0.00791802	-1.53076	1579	specific_HCC_down
CYP4F2	-1.53677	9.90085	-4.74238	1.00846e-05	0.000176134	3.12294	8529	specific_HCC_down
CYP4V2	-1.61595	9.19852	-5.6675	2.66238e-07	1.09757e-05	6.60255	285440	specific_HCC_down
CYP8B1	-2.35201	10.5461	-4.62775	1.55135e-05	0.000247508	2.71294	1582	specific_HCC_down
CYR61	-1.63523	9.11812	-4.70301	1.1699e-05	0.000199309	2.98151	3491	specific_HCC_down
EGR1	-2.73726	10.6015	-6.75208	2.89741e-09	2.94634e-07	10.9599	1958	specific_HCC_down
EPHX2	-1.69183	8.9768	-6.47936	9.2018e-09	7.25991e-07	9.84421	2053	specific_HCC_down
ESR1	-2.73566	7.06371	-6.16391	3.4532e-08	2.08879e-06	8.56867	2099	specific_HCC_down
ETFDH	-1.38464	8.81552	-6.32441	1.76562e-08	1.23539e-06	9.21546	2110	specific_HCC_down
G0S2	-1.59051	9.42429	-3.68507	0.000434086	0.00324001	-0.429901	50486	specific_HCC_down
GBA3	-2.83569	9.64082	-5.51677	4.89524e-07	1.75553e-05	6.01747	57733	specific_HCC_down
GPD1	-1.2613	7.39201	-5.48655	5.52714e-07	1.92483e-05	5.90092	2819	specific_HCC_down
GRAMD1C	-1.93377	7.35883	-4.97099	4.21164e-06	8.90594e-05	3.95594	54762	specific_HCC_down
GSTZ1	-1.98257	8.53816	-7.32291	2.50933e-10	4.10097e-08	13.3243	2954	specific_HCC_down
HAO2	-2.96594	8.69356	-5.85262	1.25078e-07	5.94964e-06	7.32911	51179	specific_HCC_down
LCAT	-2.44184	8.13114	-7.33491	2.38278e-10	4.03838e-08	13.3743	3931	specific_HCC_down
MFSD2A	-2.71061	7.96604	-7.07041	7.43381e-10	9.66395e-08	12.2744	84879	specific_HCC_down
MGLL	-1.09474	9.12998	-3.92959	0.000190285	0.00173732	0.342254	11343	specific_HCC_down
MOGAT2	-2.07172	7.32448	-5.81744	1.44477e-07	6.74621e-06	7.19037	80168	specific_HCC_down
NR1I2	-1.64399	7.96611	-4.12157	9.7575e-05	0.00103357	0.970814	8856	specific_HCC_down
PCK1	-1.88327	12.0212	-4.18016	7.9313e-05	0.000878355	1.16634	5105	specific_HCC_down
PEMT	-1.51511	9.09045	-6.74433	2.99451e-09	3.01825e-07	10.9281	10400	specific_HCC_down
PLSCR4	-1.47963	8.67353	-7.69869	4.94395e-11	1.1426e-08	14.8953	57088	specific_HCC_down
PON3	-1.52521	11.3431	-4.66831	1.33283e-05	0.00022098	2.85739	5446	specific_HCC_down
PTGS2	-2.47612	4.82065	-7.008	9.71401e-10	1.22119e-07	12.0158	5743	specific_HCC_down
RDH16	-2.19592	9.92108	-6.15907	3.52355e-08	2.10493e-06	8.54923	8608	specific_HCC_down
SLCO1B3	-3.61368	8.4194	-4.98788	3.94568e-06	8.51671e-05	4.01826	28234	specific_HCC_down
SOCS2	-1.61702	9.1647	-3.71778	0.000389425	0.00299797	-0.328533	8835	specific_HCC_down
THRSP	-3.83393	8.76431	-5.6499	2.85944e-07	1.16e-05	6.53392	7069	specific_HCC_down

## Sheet: consistently regulated genes
symbol	category	annotation
AKR1B10	consist_up	lipid metabolic gene
CCL15	consist_up
DCDC2	consist_up
FAM169A	consist_up
FAT1	consist_up
GABBR1	consist_up
GOLM1	consist_up	lipid metabolic gene
HKDC1	consist_up
HLA-A	consist_up
IFI27	consist_up
IFI6	consist_up
ISG15	consist_up
ITGA6	consist_up
KRT23	consist_up
LGALS3BP	consist_up
MX1	consist_up
OAS1	consist_up
PARP12	consist_up
SORT1	consist_up
STAT1	consist_up
AOC1	consist_down
CLEC4M	consist_down
CNTLN	consist_down
CYP2C19	consist_down	lipid metabolic gene
DGAT2	consist_down	lipid metabolic gene
FAM151A	consist_down
FAM198A	consist_down
IGSF9	consist_down
KCNN2	consist_down
LOC101927331	consist_down
PPP1R1A	consist_down
PZP	consist_down

## Sheet: highly connected genes
symbol	connectivity	category
ALPI	24	specific_cir
UGCG	23	specific_cir
ANXA1	22	specific_cir
STX12	20	specific_cir
APOLD1	19	specific_cir
MLXIPL	18	specific_cir
MTMR2	18	specific_cir
MTMR4	18	specific_cir
ALDH5A1	17	specific_cir
ALDH8A1	17	specific_cir
ITGB8	17	specific_cir
TGS1	17	specific_cir
ALOX5AP	15	specific_cir
PLA2G3	15	specific_cir
SYNJ2	15	specific_cir
ATP11B	14	specific_cir
CYP24A1	14	specific_cir
FAM126A	14	specific_cir
AIG1	13	specific_cir
ITGAV	13	specific_cir
PIK3C3	12	specific_cir
SCAP	12	specific_cir
CES1	11	specific_cir
AGPAT3	10	specific_cir
CES4A	10	specific_cir
GSTP1	10	specific_cir
SAMD8	10	specific_cir
STARD10	10	specific_cir
DGAT2	9	specific_cir
FAM135A	9	specific_cir
CFTR	8	specific_cir
ETFB	8	specific_cir
NR5A1	8	specific_cir
OSBPL3	8	specific_cir
PCCB	8	specific_cir
PRKAB2	8	specific_cir
RB1	8	specific_cir
CCL21	7	specific_cir
FHL2	7	specific_cir
GPAA1	7	specific_cir
MTOR	7	specific_cir
ACADS	6	specific_cir
ATP11C	6	specific_cir
CERS2	6	specific_cir
FAR2	6	specific_cir
GALC	6	specific_cir
GNB3	6	specific_cir
LEP	6	specific_cir
PRKAR2B	6	specific_cir
PRKD1	6	specific_cir
YWHAH	6	specific_cir
ACACB	5	specific_cir
ADH6	5	specific_cir
AGT	5	specific_cir
ALOX15B	5	specific_cir
CAPN2	5	specific_cir
DGKB	5	specific_cir
PIGV	5	specific_cir
PLCD1	5	specific_cir
PPP2CA	5	specific_cir
QKI	5	specific_cir
ABCA5	4	specific_cir
ACE	4	specific_cir
ATP8B2	4	specific_cir
BMP5	4	specific_cir
CES5A	4	specific_cir
DGAT1	4	specific_cir
DKKL1	4	specific_cir
GK5	4	specific_cir
GSTZ1	4	specific_cir
HAO2	4	specific_cir
HMGCL	4	specific_cir
INPP4B	4	specific_cir
LIMA1	4	specific_cir
MTMR12	4	specific_cir
OSBPL1A	4	specific_cir
PDGFRA	4	specific_cir
PIP4K2A	4	specific_cir
PLA2G4C	4	specific_cir
PLCXD3	4	specific_cir
IL1RN	578	specific_dys
PPT1	548	specific_dys
NR2F2	537	specific_dys
ABHD15	531	specific_dys
HNF4A	512	specific_dys
TGFB1	500	specific_dys
TIPARP	482	specific_dys
ST8SIA5	470	specific_dys
PPARA	459	specific_dys
FIG4	449	specific_dys
ATG14	446	specific_dys
SDC4	438	specific_dys
PCTP	435	specific_dys
HTR2B	434	specific_dys
SGMS2	434	specific_dys
GAL3ST2	422	specific_dys
SCARF1	421	specific_dys
PTGR2	409	specific_dys
ACSM1	404	specific_dys
PRLR	401	specific_dys
NSMAF	397	specific_dys
ABCD3	396	specific_dys
ATP8B4	396	specific_dys
DDHD2	387	specific_dys
EDN2	381	specific_dys
CPT1A	379	specific_dys
SGPL1	378	specific_dys
PDP2	371	specific_dys
PIK3IP1	361	specific_dys
PTGDS	358	specific_dys
CHD9	354	specific_dys
HSD17B7	352	specific_dys
PIGG	351	specific_dys
CTDNEP1	350	specific_dys
DRD2	347	specific_dys
ESYT1	347	specific_dys
PLA2G4A	347	specific_dys
CAV1	346	specific_dys
FGFR2	342	specific_dys
MED1	340	specific_dys
PTGIS	338	specific_dys
PLCL2	333	specific_dys
SF1	333	specific_dys
ALG14	329	specific_dys
PTK2	329	specific_dys
CYP2D6	328	specific_dys
GIP	324	specific_dys
SCARB2	324	specific_dys
ENPP2	321	specific_dys
APOL1	320	specific_dys
GLA	320	specific_dys
LDLR	317	specific_dys
BCL11B	312	specific_dys
GLIPR1	311	specific_dys
PER2	311	specific_dys
OSBPL6	309	specific_dys
PAFAH1B1	308	specific_dys
NUDT19	295	specific_dys
LIPA	294	specific_dys
ABCC2	284	specific_dys
FUCA1	283	specific_dys
OSBPL9	283	specific_dys
UCN	282	specific_dys
PDSS1	281	specific_dys
KPNB1	280	specific_dys
ADM	279	specific_dys
NFE2L1	277	specific_dys
SLC22A4	277	specific_dys
OSBPL8	276	specific_dys
LRP1	274	specific_dys
SOAT1	274	specific_dys
MIF	272	specific_dys
PDPR	270	specific_dys
CACNA1H	269	specific_dys
PGS1	266	specific_dys
CYP3A5	265	specific_dys
GC	265	specific_dys
ABCC3	264	specific_dys
ELOVL5	261	specific_dys
NFYA	259	specific_dys
CTSA	258	specific_dys
CYB5R3	258	specific_dys
GSTM2	258	specific_dys
FGR	255	specific_dys
P2RX7	254	specific_dys
NTSR1	253	specific_dys
PTPN13	248	specific_dys
ATP9A	247	specific_dys
RUFY1	246	specific_dys
LCLAT1	244	specific_dys
TEK	243	specific_dys
ASAH1	239	specific_dys
HSPG2	237	specific_dys
PIK3CA	237	specific_dys
CHAT	236	specific_dys
LBR	236	specific_dys
VAV3	236	specific_dys
ACSL1	234	specific_dys
IMPA1	233	specific_dys
EBP	232	specific_dys
PIGM	232	specific_dys
NFYC	231	specific_dys
AKT2	230	specific_dys
FGF22	227	specific_dys
LEPR	227	specific_dys
RAB7A	225	specific_dys
VDR	225	specific_dys
ATP10B	2127	specific_hcc
RHO	2096	specific_hcc
EPHA8	2060	specific_hcc
CYP26B1	1668	specific_hcc
NKX1-1	1659	specific_hcc
ATP10A	1647	specific_hcc
B4GALT6	1598	specific_hcc
CDK4	1543	specific_hcc
GAL3ST3	1483	specific_hcc
ECHDC2	1463	specific_hcc
ACHE	1391	specific_hcc
AWAT1	1354	specific_hcc
MVK	1343	specific_hcc
CHRM5	1312	specific_hcc
SSTR4	1304	specific_hcc
GPLD1	1294	specific_hcc
PIGU	1293	specific_hcc
HSD17B6	1289	specific_hcc
SCP2	1281	specific_hcc
APOL6	1267	specific_hcc
PSAPL1	1244	specific_hcc
ABCB4	1231	specific_hcc
FAAH	1229	specific_hcc
ETFDH	1226	specific_hcc
SMPDL3B	1221	specific_hcc
IVD	1200	specific_hcc
LIPF	1197	specific_hcc
NPC1	1177	specific_hcc
IDI2	1175	specific_hcc
SFTPA1	1163	specific_hcc
ACAT1	1130	specific_hcc
PRKAG3	1130	specific_hcc
FGF18	1129	specific_hcc
ALOXE3	1125	specific_hcc
AACS	1119	specific_hcc
ETNPPL	1112	specific_hcc
SLC5A8	1099	specific_hcc
DPM2	1093	specific_hcc
FUT7	1091	specific_hcc
PLA2R1	1083	specific_hcc
APOBEC1	1075	specific_hcc
UCP3	1066	specific_hcc
C3	1060	specific_hcc
MTMR7	1045	specific_hcc
ACSL6	1033	specific_hcc
GPC2	1027	specific_hcc
PPP2R1A	1016	specific_hcc
PLIN5	1008	specific_hcc
INPP5D	986	specific_hcc
SIRT2	984	specific_hcc
NEU1	983	specific_hcc
ATM	976	specific_hcc
UGT2B15	976	specific_hcc
SPTSSB	963	specific_hcc
PAFAH1B3	962	specific_hcc
DEGS2	960	specific_hcc
PLCD4	954	specific_hcc
FUT5	942	specific_hcc
FDX1	937	specific_hcc
FAM57B	931	specific_hcc
RBP3	931	specific_hcc
RORA	921	specific_hcc
SLCO1A2	920	specific_hcc
SCT	914	specific_hcc
SFTPB	901	specific_hcc
PNPLA7	891	specific_hcc
MMAA	888	specific_hcc
AFP	887	specific_hcc
ATP8A1	887	specific_hcc
GDF9	884	specific_hcc
DGKA	883	specific_hcc
PTGES3	877	specific_hcc
BRCA1	874	specific_hcc
ACAA2	857	specific_hcc
LPCAT1	851	specific_hcc
CAV3	848	specific_hcc
ANGPTL3	846	specific_hcc
ANG	843	specific_hcc
PLCB1	839	specific_hcc
PON1	826	specific_hcc
FA2H	824	specific_hcc
NKX2-1	824	specific_hcc
CPNE1	818	specific_hcc
APOL4	817	specific_hcc
PIGQ	814	specific_hcc
FGF4	812	specific_hcc
INPP5F	811	specific_hcc
BCO2	809	specific_hcc
ST8SIA4		consistently highly-connected
CRYL1		consistently highly-connected
INPP4A		consistently highly-connected

## Sheet: key genes in lipid metabolism
geneName	class	subclass
ACLY	path1_FA synthesis	FA synthesis
ACCS	path1_FA synthesis	FA synthesis
FASN	path1_FA synthesis	FA synthesis
SCD	path1_FA synthesis	FA synthesis
ELOVL1	path1_FA synthesis	FA synthesis
ELOVL2	path1_FA synthesis	FA synthesis
ELOVL2-AS1	path1_FA synthesis	FA synthesis
ELOVL3	path1_FA synthesis	FA synthesis
ELOVL4	path1_FA synthesis	FA synthesis
ELOVL5	path1_FA synthesis	FA synthesis
ELOVL6	path1_FA synthesis	FA synthesis
ELOVL7	path1_FA synthesis	FA synthesis
FADS1	path1_FA synthesis	FA synthesis
FADS2	path1_FA synthesis	FA synthesis
FADS3	path1_FA synthesis	FA synthesis
GPAT2	path2_lipid synthesis	phospholipids synthesis
AGPAT1	path2_lipid synthesis	phospholipids synthesis
AGPAT2	path2_lipid synthesis	phospholipids synthesis
AGPAT3	path2_lipid synthesis	phospholipids synthesis
AGPAT4	path2_lipid synthesis	phospholipids synthesis
AGPAT5	path2_lipid synthesis	phospholipids synthesis
AGPAT6	path2_lipid synthesis	phospholipids synthesis
AGPAT9	path2_lipid synthesis	phospholipids synthesis
PPAP2A	path2_lipid synthesis	lipid droplet
PPAP2B	path2_lipid synthesis	lipid droplet
PPAP2C	path2_lipid synthesis	lipid droplet
PPAPDC1A	path2_lipid synthesis	lipid droplet
PPAPDC1B	path2_lipid synthesis	lipid droplet
PPAPDC2	path2_lipid synthesis	lipid droplet
PPAPDC3	path2_lipid synthesis	lipid droplet
DGAT1	path2_lipid synthesis	lipid droplet
DGAT2	path2_lipid synthesis	lipid droplet
PTGS1	path2_lipid synthesis	eicosanoid synthesis
PTGS2	path2_lipid synthesis	eicosanoid synthesis
ACAT1	path2_lipid synthesis	cholesterol synthesis
ACAT2	path2_lipid synthesis	cholesterol synthesis
HMGCS1	path2_lipid synthesis	cholesterol synthesis
HMGCS2	path2_lipid synthesis	cholesterol synthesis
HMGCR	path2_lipid synthesis	cholesterol synthesis
SPHK1	path2_lipid synthesis	sphingolipid synthesis
SPHK2	path2_lipid synthesis	sphingolipid synthesis
SPHKAP	path2_lipid synthesis	sphingolipid synthesis
ACSL1	path3_FA degradation	FA degradation
ACSL3	path3_FA degradation	FA degradation
ACSL4	path3_FA degradation	FA degradation
ACSL5	path3_FA degradation	FA degradation
ACSL6	path3_FA degradation	FA degradation
CPT1A	path3_FA degradation	FA degradation
CPT1B	path3_FA degradation	FA degradation
CPT1C	path3_FA degradation	FA degradation
CPT2	path3_FA degradation	FA degradation
CHKB-CPT1B	path3_FA degradation	FA degradation
SLC27A1	path4_lipid transport	lipid uptake
SLC27A2	path4_lipid transport	lipid uptake
SLC27A3	path4_lipid transport	lipid uptake
SLC27A4	path4_lipid transport	lipid uptake
SLC27A5	path4_lipid transport	lipid uptake
SLC27A6	path4_lipid transport	lipid uptake
CD36	path4_lipid transport	lipid uptake
FABP1	path4_lipid transport	lipid uptake
FABP2	path4_lipid transport	lipid uptake
FABP3	path4_lipid transport	lipid uptake
FABP3P2	path4_lipid transport	lipid uptake
FABP4	path4_lipid transport	lipid uptake
FABP5	path4_lipid transport	lipid uptake
FABP6	path4_lipid transport	lipid uptake
FABP7	path4_lipid transport	lipid uptake
S1PR1	path4_lipid transport	lipid uptake
S1PR2	path4_lipid transport	lipid uptake
S1PR3	path4_lipid transport	lipid uptake
S1PR4	path4_lipid transport	lipid uptake
S1PR5	path4_lipid transport	lipid uptake
LDLR	path4_lipid transport	lipid uptake
LDLRAD3	path4_lipid transport	lipid uptake
LDLRAD4	path4_lipid transport	lipid uptake
LDLRAD4-AS1	path4_lipid transport	lipid uptake
LDLRAP1	path4_lipid transport	lipid uptake
VLDLR	path4_lipid transport	lipid uptake
ABCA1	path4_lipid transport	lipid exporter
APOA1	path4_lipid transport	apolipoprotein
APOA2	path4_lipid transport	apolipoprotein
APOA4	path4_lipid transport	apolipoprotein
APOA5	path4_lipid transport	apolipoprotein
APOB	path4_lipid transport	apolipoprotein
APOC1	path4_lipid transport	apolipoprotein
APOC2	path4_lipid transport	apolipoprotein
APOC3	path4_lipid transport	apolipoprotein
APOD	path4_lipid transport	apolipoprotein
APOE	path4_lipid transport	apolipoprotein
APOF	path4_lipid transport	apolipoprotein
APOH	path4_lipid transport	apolipoprotein
APOL1	path4_lipid transport	apolipoprotein
APOL2	path4_lipid transport	apolipoprotein
APOL3	path4_lipid transport	apolipoprotein
APOL4	path4_lipid transport	apolipoprotein
APOL5	path4_lipid transport	apolipoprotein
APOL6	path4_lipid transport	apolipoprotein
APOLD1	path4_lipid transport	apolipoprotein
APOM	path4_lipid transport	apolipoprotein
APOO	path4_lipid transport	apolipoprotein
APOOL	path4_lipid transport	apolipoprotein
APOPT1	path4_lipid transport	apolipoprotein
LCAT	path4_lipid transport	increase blood cholesteryl esters
CETP	path4_lipid transport	reverse cholesterol transport
LPL	path5_lipid degradation	lipid degradation
LIPA	path5_lipid degradation	lipid degradation
LIPC	path5_lipid degradation	lipid degradation
LIPE	path5_lipid degradation	lipid degradation
LIPE-AS1	path5_lipid degradation	lipid degradation
LIPF	path5_lipid degradation	lipid degradation
LIPG	path5_lipid degradation	lipid degradation
LIPH	path5_lipid degradation	lipid degradation
LIPI	path5_lipid degradation	lipid degradation
LIPJ	path5_lipid degradation	lipid degradation
LIPT1	path5_lipid degradation	lipid degradation
MGLL	path5_lipid degradation	lipid degradation
DAGLA	path5_lipid degradation	lipid degradation
DAGLB	path5_lipid degradation	lipid degradation
