# Supplementary material for: Transcriptomic Data Analyses Reveal a Reprogramed Lipid Metabolism in HCV-Derived Hepatocellular Cancer
Source: Front Cell Dev Biol. 2020 Oct 27;8:581863. doi: 10.3389/fcell.2020.581863 (PMC7652758; doi:10.3389/fcell.2020.581863)
Supplement: Supplementary Table 3 — List of stage-specific co-expressed gene-pairs. [file Table_3.XLSX]

## Sheet: Sheet1
Co-expressed gene pairs specific to cirrhotic samples	Co-expressed gene pairs specific to dysplastic samples	Co-expressed gene pairs specific to HCC samples
PIBF1|THAP6	FABP5|CADM3-AS1	FABP5|LEAP2
GPER1|LOC101928378	FABP5|AF086154	FABP5|RHOB
CRH|SRRD	ALOX15B|HIST1H3F	FABP5|SH3BP4
CRH|GNGT2	PRKAA1|IFT22	FABP5|PHYKPL
AGAP2|SRRD	PRKAA1|MZT1	FABP5|TMPRSS2
FAM57B|SPHKAP	PRKAA1|RP11-85A1.3	FABP5|MAP7
GPD1|BHLHE22	PRKAA1|FOXF2	FABP5|KIAA0101
SYNJ2|FAM178A	PRKAA1|C8orf34	FABP5|AFP
DGAT2|UBE2G1	MIF|RPL10A	FABP5|TMEM194A
RAN|SPRY1	MIF|F12	FABP5|MLH3
SOCS5|MIRLET7D	MIF|HSP90AB1	FABP5|ORC6
SIRT4|ARHGEF40	MIF|CD164	FABP5|CENPF
DKK3|CCDC106	MIF|SEC61B	FABP5|TPX2
PLA2G4C|SON	MIF|HBB	FABP5|PUSL1
APOBR|HOXC5	MIF|TOR1AIP2	FABP5|CDCA3
BPNT1|CRIP1	MIF|MRPL18	FABP5|UBE2C
ALG8|ZIC1	MIF|PRPS1	FABP5|CDCA5
DGKB|C10orf11	MIF|MRI1	FABP5|BRCA1
PC|GLT8D2	MIF|PGRMC2	FABP5|HMMR
FAM126A|LINC01127	MIF|TMEM165	FABP5|BIRC5
ALDH5A1|TGFA	MIF|CXorf40A	FABP5|RHEBL1
WDR81|POLR2I	MIF|CXorf40B	FABP5|ZNF85
HTRA2|LINC01001	MIF|TCEAL1	FABP5|DSN1
B3GALNT1|SLC46A1	MIF|PGM2	FABP5|KIF4A
ABCA5|TRIM52	MIF|MAFG	FABP5|EXO1
SYT7|IGKV1-17	MIF|FSTL3	FABP5|FANCI
LRP6|CENPN	MIF|GBP4	FABP5|PLK4
PLSCR2|NOP2	MIF|TLN2	FABP5|AURKB
PLSCR3|GNGT2	MIF|EZH2	FABP5|CCNA2
FZD4|DOK5	MIF|KRTAP1-1	FABP5|TINAG
HNRNPK|CDC42EP3	EPHX2|GSN	FABP5|NEK2
TNFSF11|LOC101927027	EPHX2|CHMP4A	FABP5|DEPDC1
TMF1|KLHL22	EPHX2|ARMCX5-GPRASP2	FABP5|SPC25
	ELOVL5|RBBP7	FABP5|KIF18A
	ELOVL5|OTUD4	PTGES2|PROSC
	ELOVL5|XPO7	PTGES2|PAIP2B
	ELOVL5|RAB24	PTGES2|LINC00930
	ELOVL1|SAMHD1	PTGES2|LOC101928551
	ELOVL1|TMEM150C	ALOX15B|GCNT2
	ELOVL1|LRRN4	ELOVL4|FMO3
	ELOVL1|TRIM40	ELOVL4|C6
	PTGDS|NIPBL	ELOVL4|RGN
	PTGDS|TBC1D8	ELOVL4|ETNPPL
	PTGDS|SESTD1	ELOVL4|BANF1
	PTGDS|KLHL20	ELOVL4|NCKAP1
	PTGDS|KCTD18	ELOVL4|SELO
	PTGDS|ZNF320	ELOVL4|COQ10A
	PTGDS|SEPT7P2	ELOVL4|C11orf48
	PRKAG1|GSK3A	ELOVL4|MTA3
	PRKAG1|FGF13	ELOVL4|PDE9A
	PRKAG1|C6orf165	ELOVL4|AACS
	PRKAG1|SNRNP200	OXSM|ATP1A1
	ACSS2|LRRC3B	OXSM|SEMA4C
	ACSM5|MET	OXSM|NOL12
	PIBF1|APOB	OXSM|TTI1
	PIBF1|LYSMD2	OXSM|LOC102724814
	PIBF1|FRMD4A	NR1H3|RPL13A
	PIBF1|VASN	NR1H3|RPS3A
	PIBF1|DAPK1-IT1	NR1H3|RPL9
	PIBF1|GAS7	NR1H3|RPL10A
	FADS1|CARD8	NR1H3|CALM1
	FADS1|MORC2-AS1	NR1H3|EEF1B2
	ALOX15|LOC388456	NR1H3|CNBP
	MCAT|F8A1	NR1H3|EIF2S2
	MCAT|OR7A10	NR1H3|CAPZA2
	ALOXE3|RPL19	NR1H3|C12orf57
	ALOXE3|SCP2	NR1H3|VPS26A
	GSTM4|ASS1	NR1H3|HNRNPA3
	GSTM4|PCK1	NR1H3|PSMD8
	GSTM4|HSD17B10	NR1H3|DEK
	GSTM4|AMDHD1	NR1H3|VBP1
	GSTM4|FKBP3	NR1H3|WDR61
	GSTM4|MCCC1	NR1H3|ABHD14B
	GSTM4|GLS2	NR1H3|MRPS16
	GSTM4|MAN2B2	NR1H3|ZFP91
	GSTM4|TMEM86B	NR1H3|HAT1
	GSTM4|ZNF423	NR1H3|TPRKB
	MYO5A|PPA1	NR1H3|UBE2F
	MYO5A|ARPC5L	NR1H3|HSPE1-MOB4
	MYO5A|DMD	NR1H3|BET1
	MYO5A|HELZ	NR1H3|SLMO2
	MYO5A|PHLPP1	NR1H3|CUL2
	MYO5A|SLC19A3	NR1H3|WDR48
	TRIB3|NRD1	NR1H3|ABT1
	TRIB3|CD36	NR1H3|PCID2
	TRIB3|TMTC3	NR1H3|PDAP1
	TRIB3|HDGFRP2	NR1H3|SDHAF2
	TRIB3|APOA4	NR1H3|SNRNP40
	ELOVL2|SPC25	NR1H3|HSPA14
	PLP1|ILK	NR1H3|CLP1
	SCAP|ASPN	NR1H3|WWOX
	SCAP|LNPEP	NR1H3|FEN1
	SCAP|TBC1D4	NR1H3|TIMM10B
	SCAP|HEATR5B	NR1H3|ENPP4
	SCAP|GIMAP7	NR1H3|SSSCA1
	SCAP|KLHL25	NR1H3|GFOD2
	SCAP|OGFRL1	NR1H3|WNT10B
	SCAP|FUT2	NR1H3|CCNYL1
	SCAP|MTMR2	NR1H3|IKZF5
	SCAP|RPH3AL	NR1H3|POLR2D
	SCAP|ZEB2	NR1H3|ZFHX4
	SCAP|FAR1	NR1H3|AC106801.1
	SCAP|TTC21A	NR1H3|RP11-489E7.4
	SCAP|ATP6V1E2	NR1H3|NRF1
	SCAP|CKM	NR1H3|ALOX12P2
	SCAP|BANF2	PRKAA1|LIPA
	SCAP|LINC00934	PRKAA1|HBP1
	CYP2E1|COX7C	PRKAA1|DHX36
	CYP2E1|ATP5C1	PRKAA1|IK
	CYP2E1|ATP5O	PRKAA1|DLC1
	CYP2E1|LINC00266-1	PRKAA1|MAGED2
	CYP1A2|PERP	PRKAA1|JADE1
	CYP1A2|CFHR5	PRKAA1|ZNF462
	CYP1A2|LZIC	MIF|PJA2
	CYP1A2|APOD	MIF|METTL14
	CYP1A2|ZNF836	MIF|SESN1
	CYP1A2|DNAH12	MIF|PIK3CB
	CYP1A2|LPPR4	MIF|PIK3CA
	CYP1A2|SYDE2	MIF|RNF19B
	PECR|NCBP1	MIF|LOC100422737
	WDTC1|THRB	MIF|CRYBB1
	ELOVL7|AC104667.3	MIF|TSGA10IP
	CYP3A4|PELO	MIF|TTBK2
	ACSF3|CGNL1	MIF|RP11-420K14.2
	ACSF3|PHPT1	MIF|C9orf84
	PTGS2|FAM98C	EPHX2|ZDHHC7
	PTGS2|HSD17B3	EPHX2|MAF1
	ANXA1|NPIPA1	EPHX2|CPSF1
	ANXA1|SETD5	EPHX2|HGH1
	ANXA1|FAM160A2	EPHX2|PGC
	ANXA1|TSHZ1	EPHX2|KCNK9
	ANXA1|RFX1	EPHX2|SLFN13
	ANXA1|MIR3682	EIF6|PABPC1
	ANXA1|PGBD5	EIF6|STAT1
	ANXA1|LINC00582	EIF6|SERPINA7
	CEACAM1|PTTG3P	EIF6|XAF1
	ERLIN2|PPAPDC1B	EIF6|SPCS3
	ERLIN2|CTSV	EIF6|LOC100996696
	THNSL2|ZNF879	EIF6|IFI16
	APOA5|CYB5R2	EIF6|APOL6
	ACSM3|HSD17B11	EIF6|SELO
	ACSM3|EIF4G1	EIF6|SLC25A28
	ACSM3|AMHR2	EIF6|BMPR2
	ACADL|SQSTM1	EIF6|GJB2
	ACADL|DNAH12	EIF6|REPS1
	ADIPOQ|RAC2	EIF6|C5orf56
	ABCD3|CYB5R3	EIF6|TRIM69
	ABCD3|CYFIP1	EIF6|SLC41A3
	ABCD3|BAG6	EIF6|C18orf8
	ABCD3|COLEC11	EIF6|CHD7
	ABCD3|HSD17B7	EIF6|TRIM21
	ABCD3|DHRSX	EIF6|INMT
	ABCD3|SPATA13	EIF6|RP11-432M24.4
	ABCD3|CUEDC2	EIF6|PIGS
	ABCD3|NUDT19	EIF6|LOC100507520
	ABCD3|UNC5CL	EIF6|STIM2
	ABCD3|TRPC4AP	EIF6|ARAP2
	ABCD3|ACVR2B	EIF6|RP11-5C23.1
	ABCD3|POLR3A	EIF6|ZNF581
	ABCD3|FAM167B	EIF6|LOC100507535
	ABCD3|HLCS	EIF6|DGKQ
	ABCD3|ZNF222	EIF6|CDCA3
	ABCD3|STXBP6	EIF6|AC141928.1
	LPL|GABRR2	EIF6|BIRC5
	PTGES3|THOC7	EIF6|GMPR
	PTGES3|MED11	EIF6|IL18RAP
	PTGES3|PFAS	EIF6|RALY-AS1
	PTGES3|JAG2	EIF6|RAD51
	PTGES3|CCAR2	EIF6|FAM132B
	PTGES3|OLFM2	EIF6|ZNF711
	PTGES3|HOXA13	EIF6|RP11-732A19.1
	PTGES3|ZNF442	ELOVL5|VAMP3
	PTGES3|SPINK6	ELOVL5|LOC102725188
	RGN|PITHD1	ELOVL5|DNAJC19
	RGN|MRPS34	ELOVL5|SRRM2
	RGN|RCC1	ELOVL5|DHX33
	GPX4|PATZ1	ELOVL5|ANKRA2
	ABHD3|DBP	ELOVL5|VKORC1L1
	MGLL|NFIA-AS2	ELOVL5|ARL3
	ACLY|CCL16	ELOVL5|SHBG
	ACLY|PLCH1	ELOVL5|OSGEPL1
	BRCA1|LOC100996517	ELOVL5|SSH1
	BRCA1|SCYL3	ELOVL5|NUBPL
	BRCA1|GP1BA	ELOVL5|ATN1
	BRCA1|PAX4	ELOVL5|IKZF5
	LIPC|EEF2K	ELOVL5|ZMAT5
	LIPC|KLRC1	ELOVL5|SOX8
	ACSM2A|OR2B4P	TECR|SPATA2
	ACSM1|SERPING1	TECR|TMEM163
	ACSM1|CP	TECR|DOCK4-AS1
	ACSM1|C5	ELOVL1|HSD17B4
	ACSM1|TMEM245	ELOVL1|ERBB2IP
	ACSM1|TMEM263	ELOVL1|DHX36
	ACSM1|CLDN12	ELOVL1|AP5M1
	ACSM1|CACYBP	ELOVL1|SNX4
	ACSM1|ATRN	ELOVL1|EXOC5
	ACSM1|DHRSX	ELOVL1|YTHDC2
	ACSM1|TUBA3C	ELOVL1|NNT-AS1
	ACSM1|PLEK2	ELOVL1|CEP70
	ACSM1|SPRY2	ELOVL1|WDR7
	ACSM1|ABCB6	ELOVL1|ASB8
	ACSM1|HSPA6	ELOVL1|ZNF443
	ACSM1|SAMD5	ELOVL1|ASB7
	ACSM1|ACTR5	ELOVL1|C3orf38
	ACSM1|EZH2	ELOVL1|BIRC5
	ACSM1|PMAIP1	ELOVL1|PAGE5
	ACSM1|LOC441528	ELOVL1|AURKB
	ACSM1|NPW	ELOVL1|ORC1
	SCD|H2AFJ	PLA2G4F|ECHDC3
	SCD|ABCC10	PLA2G4F|ATOX1
	INSIG2|LASP1	PLA2G4F|MROH1
	CBR1|CCDC28B	PLA2G4F|AMOT
	PTGS1|NLRP1	PTGDS|DENR
	CD74|NGFRAP1	PTGDS|SCD5
	CD74|HECW2	PTGDS|MIR424
	CD74|LKAAEAR1	PTGDS|HHIP
	APOA4|GPC1	PTGDS|CILP2
	APOA4|PTPRR	PTGDS|RP11-513N24.1
	NR1H2|PPP1R16A	PTGDS|SMIM10
	NR1H2|MAGEB18	PTGDS|INSC
	CYP2C9|GLCCI1	ACOT7|RPL23A
	CYP2C9|NPR2	ACOT7|KNG1
	CYP2C9|TLR10	ACOT7|RPS16
	ELOVL3|MYADM	ACOT7|RPL27A
	ELOVL3|CMTM7	ACOT7|C1S
	ELOVL3|NPR3	ACOT7|RPS23
	ELOVL3|LOC102724870	ACOT7|RPS2
	ELOVL3|HSPA2	ACOT7|RPLP0
	ELOVL3|BMP2	ACOT7|HLA-B
	ELOVL3|VEGFC	ACOT7|HLA-C
	ELOVL3|ANKRD20A12P	ACOT7|RPL10A
	ELOVL3|SNORD114-3	ACOT7|NACA
	ADIPOR2|CROCCP2	ACOT7|RPL6
	ADIPOR2|KALRN	ACOT7|RPS5
	HSD17B12|SGK1	ACOT7|ADH1A
	HSD17B12|TOR1AIP2	ACOT7|ITIH4
	HSD17B12|SMNDC1	ACOT7|SERPING1
	HSD17B12|RBM17	ACOT7|C1R
	HSD17B12|CLDND1	ACOT7|RPLP2
	HSD17B12|GTPBP4	ACOT7|CDO1
	HSD17B12|GSTM3	ACOT7|RPS8
	HSD17B12|SOCS3	ACOT7|ACSL1
	HSD17B12|AK026714	ACOT7|CYP2C8
	HSD17B12|TICAM1	ACOT7|AK3
	HSD17B12|ZNF117	ACOT7|YBX1
	HSD17B12|KCTD14	ACOT7|TUBA1C
	HSD17B12|IL18R1	ACOT7|MTHFD1
	HSD17B12|SWT1	ACOT7|HAO1
	PRKAB1|HEY1	ACOT7|HNRNPA2B1
	PRKAB1|PRKAG2-AS1	ACOT7|CYP8B1
	ACSL3|TCN1	ACOT7|AFM
	HSD17B8|IRF6	ACOT7|LOC100506248
	HSD17B8|MSH6	ACOT7|TRMT112
	HSD17B8|FNIP1	ACOT7|EIF2S2
	HSD17B8|LOC101928635	ACOT7|GABARAPL1
	EDN1|ZMYND8	ACOT7|DHTKD1
	EDN1|RP11-63K6.7	ACOT7|CCT2
	EDN1|MPHOSPH9	ACOT7|CCT8
	EDN1|MIS18BP1	ACOT7|STRAP
	EDN1|PRTFDC1	ACOT7|SLC25A6
	EDN1|COL25A1	ACOT7|PROX1
	EDN1|RAD51B	ACOT7|RP3-486D24.1
	EDN1|CRYBA4	ACOT7|NCL
	ABHD2|ERH	ACOT7|RABGGTB
	ABHD2|BLOC1S5-TXNDC5	ACOT7|CBX3
	ABHD2|ARL6IP5	ACOT7|MARC2
	ABHD2|C8orf59	ACOT7|EHHADH
	ABHD2|LANCL1	ACOT7|RAN
	ABHD2|CMC4	ACOT7|POLR2J
	ABHD2|AP3M1	ACOT7|ANAPC5
	ABHD2|TMEM19	ACOT7|SORBS2
	ABHD2|RAMP1	ACOT7|CRYL1
	ABHD2|NUP37	ACOT7|IFIT1
	ABHD2|ARHGEF6	ACOT7|ODC1
	ABHD2|ATG14	ACOT7|HADH
	ABHD2|COMMD2	ACOT7|H2AFZ
	ABHD2|TRIT1	ACOT7|UBE2N
	ABHD2|FPGT	ACOT7|IRF9
	ABHD2|TMLHE	ACOT7|BST2
	ABHD2|METTL18	ACOT7|CCT5
	ABHD2|INTS4	ACOT7|LINC00261
	ABHD2|PDE4DIP	ACOT7|HNRNPA3
	ABHD2|LACC1	ACOT7|HNRNPM
	ABHD2|ZFR2	ACOT7|TOR1AIP2
	ABHD2|ACTRT3	ACOT7|FAM47E
	ABHD2|TMEM40	ACOT7|CCL14
	PTGES|FLII	ACOT7|NOLC1
	PTGES|RRAS	ACOT7|C1RL
	CYP1A1|VNN1	ACOT7|IPO7
	CYP1A1|CSE1L	ACOT7|PPP1R3B
	CYP1A1|COX11	ACOT7|CYP4V2
	CYP1A1|PPP3R1	ACOT7|LRRC75A-AS1
	CYP1A1|SLC2A6	ACOT7|VBP1
	CYP1A1|COPG2	ACOT7|EIF2S3
	CYP1A1|TIPIN	ACOT7|BLCAP
	CYP1A1|GABRB3	ACOT7|C19orf66
	CYP1A1|RNF180	ACOT7|RANBP1
	CYP1A1|RIPPLY1	ACOT7|SEC16B
	FADS2|ITIH3	ACOT7|SH3D19
	FADS2|F12	ACOT7|SFPQ
	FADS2|CARD8	ACOT7|MAPRE1
	FADS2|RP1-101G11.2	ACOT7|PRMT1
	PRKAG2|SRSF6	ACOT7|CCT6A
	PRKAG3|CR936796	ACOT7|FBL
	MLYCD|AMOTL2	ACOT7|ETFDH
	AKR1C3|EHD2	ACOT7|ADHFE1
	SIRT1|USF2	ACOT7|ADSL
	MID1IP1|FOXJ3	ACOT7|DMGDH
	MID1IP1|CELF2	ACOT7|CTSO
	MID1IP1|KCTD4	ACOT7|BZW2
	MID1IP1|OR5V1	ACOT7|DKC1
	SLC45A3|GPR15	ACOT7|USP1
	SLC45A3|LOC102723886	ACOT7|APOL6
	PNPLA8|CD164	ACOT7|ATIC
	PNPLA8|TMX1	ACOT7|SEH1L
	PNPLA8|FKBP4	ACOT7|CPEB4
	PNPLA8|SPAG5	ACOT7|CDK4
	PNPLA8|KCTD2	ACOT7|CALU
	PNPLA8|TRAPPC11	ACOT7|MIR1292
	PNPLA8|PEX1	ACOT7|RTP3
	PNPLA8|KLHL21	ACOT7|PTPN12
	PNPLA8|BCL2L10	ACOT7|STIP1
	PNPLA8|LOC101927278	ACOT7|RPS10L
	PNPLA8|LBX1-AS1	ACOT7|HAT1
	PNPLA8|LOC100505938	ACOT7|SNRPD1
	PNPLA8|C4orf47	ACOT7|NEK6
	PNPLA8|SOX21-AS1	ACOT7|IFIT2
	MLXIPL|PFDN5	ACOT7|NASP
	MLXIPL|LOC100422781	ACOT7|SLC17A4
	MLXIPL|LOC101927450	ACOT7|TDG
	ADIPOR1|EPT1	ACOT7|ANKFY1
	ADIPOR1|PRELP	ACOT7|PLIN5
	ADIPOR1|ANGPTL2	ACOT7|SRPK1
	ADIPOR1|TMEM40	ACOT7|GTPBP4
	ADIPOR1|ACOXL	ACOT7|NUP107
	ADIPOR1|LINC00612	ACOT7|C14orf159
	LPGAT1|EBPL	ACOT7|BOK
	LPGAT1|SLC7A5	ACOT7|MFAP1
	LIAS|HMGB1	ACOT7|IFIH1
	LIAS|FRA10AC1	ACOT7|PJA1
	LIAS|PPP3CB	ACOT7|ZFYVE21
	LIAS|NR1D2	ACOT7|POLE3
	LIAS|LOC100507389	ACOT7|HERC5
	LIAS|APPL1	ACOT7|HNRNPA1P3
	LIAS|USP46	ACOT7|NDC1
	LIAS|SPATA5	ACOT7|POP7
	LIAS|BX648501	ACOT7|RCC2
	ERLIN1|RTN3	ACOT7|ALDH18A1
	ERLIN1|MKRN1	ACOT7|CASP2
	ERLIN1|TMEM220	ACOT7|HN1
	CYP2D6|FECH	ACOT7|BRI3BP
	CYP2D6|WDR11	ACOT7|NOL10
	CYP2D6|CWF19L1	ACOT7|CLMN
	CYP2D6|TRIB2	ACOT7|PTTG1
	CYP2D6|LOC101928762	ACOT7|NCBP2
	CYP2D6|TNC	ACOT7|ODF3B
	CYP2D6|LOC100505938	ACOT7|PRPF38A
	CYP2C8|MINOS1	ACOT7|SNRNP40
	CYP2C8|RP11-465B22.8	ACOT7|ALYREF
	PTGIS|PPP2R5A	ACOT7|RNMT
	PTGIS|FOXN3	ACOT7|EEF1E1
	PTGIS|STYX	ACOT7|SART3
	PTGIS|LINC01000	ACOT7|TMEM150C
	PTGIS|SMARCC1	ACOT7|C7orf49
	PTGIS|SHANK3	ACOT7|APBB3
	PTGIS|PRLR	ACOT7|KLHL20
	PTGIS|KLHL25	ACOT7|CDK2
	PTGIS|MED9	ACOT7|PUS7
	PTGIS|LOC101927268	ACOT7|LOC283070
	PRKAB2|SEPN1	ACOT7|NUP205
	PRKAB2|AP3M2	ACOT7|LYAR
	OLAH|LOC101930075	ACOT7|RFC4
	OLAH|CHD8	ACOT7|STARD5
	FASN|MIR4800	ACOT7|SUV39H2
	FASN|CALML4	ACOT7|MCM2
	FASN|KRTAP7-1	ACOT7|MRTO4
	LTC4S|COX4I1	ACOT7|KNSTRN
	LTC4S|GPBAR1	ACOT7|POC1B
	ACACA|LOC441155	ACOT7|PDCD2L
	ACACA|CLK4	ACOT7|MAPKAPK5
	ACACA|CPSF3L	ACOT7|NUP155
	HPGDS|SLC5A9	ACOT7|CHML
	HPGDS|PAPPA2	ACOT7|ARHGAP19
	HPGDS|HTN1	ACOT7|RP3-334F4.1
	APOC3|ZNF626	ACOT7|RP11-90P13.1
	APOC2|GYPC	ACOT7|CTSV
	APOC2|FZD6	ACOT7|NRDE2
	APOC2|FLJ13773	ACOT7|CDK1
	APOC2|LOC339593	ACOT7|ZC3HAV1L
	APOC1|PREPL	ACOT7|DBF4
	APOC1|ATHL1	ACOT7|KIF2C
	APOC1|CORO2B	ACOT7|STIL
	TECRL|RP5-1007H16.1	ACOT7|KIF18B
	ACADVL|NAP1L2	ACOT7|ECT2
	XBP1|FAM230C	ACOT7|C5orf30
	ACAA1|BLOC1S2	ACOT7|FANCD2
	ACAA1|MRPL52	ACOT7|C1orf109
	EHHADH|FRMD6-AS1	ACOT7|CCNA2
	ACAT2|HSPA8	ACOT7|RPL10L
	ACAT2|LOC100129518	ACOT7|RAD51
	ACAT2|NBR1	ACOT7|WDR76
	ACAT2|FGD4	ACOT7|RP11-498C9.15
	ACAT2|TMEM165	ACOT7|ERCC6L
	ACAT2|CGB1	ACOT7|RP11-61L19.3
	ACAT2|TTTY2	ACOT7|RP11-680G24.5
	ACAT2|KLRC3	ACOT7|B3GALNT1
	ACAD11|CYFIP1	ACOT7|KISS1R
	ACAD11|EXD1	ACOT7|HAVCR1
	IRS2|SLC22A1	ACOT7|LOC101927841
	IRS2|NUP205	ACOT7|ZNF883
	IRS2|GPR34	PRKAG1|RNASET2
	IRS2|CALCRL	PRKAG1|CCND1
	IRS2|TMEM38A	PRKAG1|COCH
	IRS2|COL15A1	PRKAG1|METAP1
	IRS2|CRIP1	PRKAG1|VPS13D
	IRS2|CTHRC1	PRKAG1|TMEM194A
	IRS2|FAM53A	PRKAG1|SRPX
	IRS2|THEMIS	PRKAG1|TTC23
	SESN2|CCBE1	PRKAG1|PLA2G5
	SESN2|FBXL2	PRKAG1|PCDH9
	SESN2|FAM66C	PRKAG1|TRIP13
	SESN2|RP11-161I6.2	PRKAG1|PLK4
	AUH|LINC00339	PRKAG1|TRIM9
	PEX7|EIF4A2	PRKAG1|NEK2
	PEX7|ZNF790-AS1	PRKAG1|LCE2B
	ACOX1|HPR	PRKAG1|RERGL
	ACOX1|ZMPSTE24	PRKAG1|TMSB15B
	ACOX1|UBE2K	ACSS2|AC139100.3
	ACOX1|FMO4	ACSM5|NID1
	ACOX1|BCAR1	ACSM5|TMEM47
	ACOX1|SF3A3	ACSM5|NREP
	ACOX1|GXYLT1	ACSM5|SKP2
	ACOX1|CASP8AP2	ACSM5|RAI14
	ACOX1|CLCF1	ACSM5|ZBTB5
	ACOX1|CCDC57	ACSM5|MYBPC3
	ACOX1|LOC389831	ACSM5|SPAG5
	ACOX1|IKBIP	ACSM5|TARBP2
	ACOX1|PPFIA2	ACSM5|AFP
	CPT2|INTS4	ACSM5|TMEM194A
	ABCD1|FGFR4	ACSM5|SFI1
	IRS1|PBX1	ACSM5|MYBL2
	CPT1A|ZNF281	ACSM5|SLC6A19
	CPT1A|NAE1	ACSM5|C12orf76
	CPT1A|FKBP4	ACSM5|BTRC
	CPT1A|RMDN2	ACSM5|PEG10
	CPT1A|PLEK2	ACSM5|CDCA8
	CPT1A|PFDN1	ACSM5|PIGZ
	CPT1A|RAMP1	ACSM5|ZKSCAN3
	CPT1A|AP4B1	ACSM5|ZNF329
	CPT1A|INTS4	ACSM5|DUSP9
	CPT1A|RAB11FIP4	ACSM5|ENPP3
	CPT1A|LSMEM1	ACSM5|CDCA5
	ECHDC2|TFPI	ACSM5|SLC1A7
	ECHDC2|CTSH	ACSM5|MIR600
	ECHDC2|GGCT	ACSM5|SALL2
	ECHDC2|G3BP1	ACSM5|RAD9A
	ECHDC2|IRF6	ACSM5|LOC81691
	ECHDC2|NANS	ACSM5|FOXM1
	ECHDC2|P4HTM	ACSM5|FANCI
	ECHDC2|AMIGO3	ACSM5|PTGDR2
	ECHDC2|MSTO1	ACSM5|PLK4
	ECHDC2|BCAS3	ACSM5|CDCA2
	ECHDC2|ZMYND19	ACSM5|ASF1B
	ECHDC2|ZNF8	ACSM5|AQP10
	ECHDC2|AK057978	ACSM5|E2F8
	ACADM|RHOB	ACSM5|SRSF12
	ACADM|NEDD4L	ACSM5|CADPS
	ACADM|SIGLEC15	ACSM5|ZNF431
	ACADM|LOC57399	ACSM5|MAGEB3
	CNR1|GANAB	ACSM5|SOSTDC1
	CNR1|EGFR	PIBF1|BC015774
	CNR1|TMED4	PIBF1|LOC729970
	CNR1|FBXO21	FADS1|SEPT2
	CNR1|AGTRAP	FADS1|SELENBP1
	ACADS|ARMCX5-GPRASP2	FADS1|LBR
	HSD17B4|RELN	FADS1|HAGH
	HSD17B4|CSRNP1	FADS1|LCOR
	IVD|SEC24A	FADS1|SMAD5
	HADHB|CYB5R3	FADS1|UTRN
	HADHB|MKNK2	FADS1|PFDN4
	HADHB|FAM192A	FADS1|CNOT11
	HADHB|AMOTL1	FADS1|ATP11A
	HADHB|AX747544	FADS1|NDUFAF1
	CRAT|APOOL	FADS1|SLC35D2
	AKT1|RPL22	FADS1|ABI2
	AKT1|TMEM234	FADS1|DCBLD2
	ETFB|FAM83D	FADS1|BMPR1A
	ETFB|RP1-86D1.3	FADS1|MAGIX
	ETFB|EXD1	FADS1|NEDD1
	AKT2|ATP2A2	FADS1|SEMA7A
	AKT2|RAMP1	FADS1|LRRC1
	AKT2|ZNF672	FADS1|HACE1
	AKT2|SNIP1	FADS1|RASSF1-AS1
	AKT2|INTS4	FADS1|LOC100509445
	AKT2|ACTRT3	FADS1|TRPC1
	TWIST1|TMEM87A	FADS1|BC015159
	TWIST1|AL831948	MCAT|ND3
	TWIST1|C10orf62	MCAT|TMEM230
	TWIST1|PLA2G3	MCAT|ST13
	TWIST1|LOC101929241	MCAT|GCH1
	ACAT1|CDK2	MCAT|ABCC2
	ACAT1|NPFF	MCAT|MPLKIP
	ACAT1|SLC1A7	MCAT|AMACR
	ACAT1|HIST1H1D	MCAT|INSIG2
	ACAT1|LOC100128751	MCAT|COQ5
	ACAT1|FLJ35934	MCAT|CLCN5
	HIBCH|OGDH	MCAT|NAV2
	HIBCH|AIFM2	MCAT|IL4R
	HIBCH|DRG2	MCAT|FAM200B
	HIBCH|CYB5R2	MCAT|LPPR1
	HIBCH|PCDHGA8	MCAT|MAPKAPK3
	BDH2|CAMTA1	MCAT|ABCG2
	BDH2|ATXN2L	MCAT|RMND1
	BDH2|ACY1	MCAT|CRCP
	TYSND1|GALNT10	MCAT|SLC12A2
	ACOXL|LRG1	MCAT|SPTLC2
	ACOXL|FST	MCAT|GLCE
	ACOXL|SERTAD2	MCAT|PDP2
	ACOXL|IFNAR1	MCAT|FOXRED2
	ACOXL|WDR46	MCAT|POGLUT1
	ACOXL|KIAA1804	MCAT|ZMAT5
	ACOXL|KLHL25	MCAT|SP5
	ACOXL|SPATA7	MCAT|LOC100289098
	ACOXL|CYP19A1	MCAT|ZMYND15
	ACOXL|LOC101928446	MCAT|RP11-410L14.2
	ACOXL|MTHFD1L	MCAT|FERMT1
	ECI1|ENO1	MCAT|FAM13C
	ECI1|MTFP1	MCAT|RASGEF1B
	ECI1|EGLN3	MCAT|C12orf60
	HADHA|C3AR1	MCAT|LINC00892
	CROT|NARS2	MCAT|HTN3
	PPARA|FBXO28	FAM213B|MMADHC
	PPARA|PHACTR4	FAM213B|TIMM17A
	PPARA|PIGC	FAM213B|PPA2
	PPARA|AP3B1	FAM213B|LACTB
	PPARA|AGK	FAM213B|IFIT3
	PPARA|CCDC82	FAM213B|JKAMP
	PPARA|COIL	FAM213B|NUDT7
	PPARA|GPR34	FAM213B|CPEB2
	PPARA|INTS4	FAM213B|CCBL2
	PPARA|TEAD3	FAM213B|MRPL1
	PPARA|AP3M2	FAM213B|BNIP2
	PPARA|DOCK10	FAM213B|MTMR6
	PPARA|ST8SIA4	FAM213B|RPP14
	PPARA|TNC	FAM213B|TSSC4
	ETFDH|DNAJC6	FAM213B|RP11-403P17.3
	MTOR|DNAJB2	FAM213B|CIPC
	MTOR|ADAMTS17	FAM213B|NSUN3
	SLC25A17|EIF3H	FAM213B|ADAT1
	SLC25A17|DFNB31	FAM213B|SLC45A4
	SLC25A17|LZTFL1	FAM213B|SSX1
	AMACR|NPTN	FAM213B|FOXD2
	AMACR|ATP6AP2	ALOXE3|MAP3K9
	AMACR|TDP2	ALOXE3|RP11-308D16.4
	AMACR|CTSC	ALOXE3|TEX15
	AMACR|LIMA1	ALOXE3|HTN1
	AMACR|GOLM1	ALOX5|RDH11
	AMACR|GYPC	ALOX5|CCDC64B
	AMACR|C7orf50	ALOX5|SLC34A2
	AMACR|C10orf128	ALOX5|SPDYA
	AMACR|SERAC1	SCD5|RER1
	AMACR|TPK1	SCD5|THY1
	DECR1|PAXIP1OS	SCD5|FBLN1
	DECR1|UAP1L1	SCD5|CCDC80
	ECH1|EIF2S2	SCD5|SYTL2
	ECH1|PMS2P1	SCD5|SPON1
	ECH1|KRT12	SCD5|FCER1A
	ECHS1|PARK7	SCD5|INSC
	ECHS1|MAP2	SCD5|CLDN20
	ECHS1|TCF7L1	TBXAS1|SPTBN1
	SLC27A2|GDE1	TBXAS1|FOXP1
	SLC27A2|RAD54L2	TBXAS1|NSMCE4A
	SLC27A2|INTS4	TBXAS1|AKIRIN2
	SLC27A2|BBS12	TBXAS1|SMG7
	ECI2|PNPT1	TBXAS1|PLAC8
	ECI2|NUP88	TBXAS1|AVEN
	PIGQ|C22orf31	ABHD1|THAP5
	PIGQ|SUSD5	ACSM2B|SERPINA10
	TNFRSF1A|ODF3L2	ACSM2B|JAK1
	HMGCS2|ARMC10	ACSM2B|AHCY
	HMGCS2|PRKD2	ACSM2B|COPRS
	CHKA|TRIM38	ACSM2B|DHFR
	CHKA|AP1G2	ACSM2B|YIPF1
	TLR9|PIK3IP1	ACSM2B|MMAA
	TLR9|TLN1	ACSM2B|LGALSL
	TLR9|IDI2-AS1	ACSM2B|WHSC1
	LPIN3|MGAT4B	ACSM2B|KIAA0101
	LPIN3|REPIN1	ACSM2B|TSPAN7
	LPIN3|SCYL2	ACSM2B|MYL6B
	LPIN3|PITHD1	ACSM2B|LOC283070
	LPIN3|MIR6845	ACSM2B|AFP
	LPIN3|ARHGAP35	ACSM2B|TBC1D13
	LPIN3|USP13	ACSM2B|ORC6
	LPIN3|CNNM3	ACSM2B|L3HYPDH
	LPIN3|C4orf29	ACSM2B|MYBL2
	LPIN3|IL11RA	ACSM2B|PSTPIP2
	LPIN3|NCBP1	ACSM2B|CENPF
	LPIN3|CTC-429P9.3	ACSM2B|CHST10
	LPIN3|SLC35G1	ACSM2B|LIG1
	LPIN3|C11orf80	ACSM2B|CDCA8
	CREBL2|UTS2	ACSM2B|TROAP
	B4GALT3|SRSF6	ACSM2B|UBE2C
	B4GALT3|HEY1	ACSM2B|ESPL1
	GAL3ST4|FGF4	ACSM2B|SNCAIP
	GAL3ST4|ELMOD1	ACSM2B|BIRC5
	SPTLC2|ARID5A	ACSM2B|MIS18A
	SPTLC2|LOC100996579	ACSM2B|SLC1A7
	SPTLC2|ETV2	ACSM2B|SOAT2
	SPTLC1|PNMA6A	ACSM2B|PRC1
	SPTLC1|NUDT16	ACSM2B|PCP4L1
	REST|PDLIM1	ACSM2B|NCAPG2
	PI4K2A|SLC35B4	ACSM2B|CXCL17
	RBP1|COX15	ACSM2B|FANCI
	ORMDL1|BC070363	ACSM2B|PLK4
	ORMDL1|NCOR2	ACSM2B|CKAP2L
	ORMDL1|CAPN1	ACSM2B|CDCA2
	ORMDL1|RNF26	ACSM2B|ASF1B
	ST8SIA5|AFTPH	ACSM2B|PDPN
	ST8SIA5|AGTRAP	ACSM2B|LOC100509445
	ST8SIA5|TMEM129	ACSM2B|ZNF557
	PLD1|IFI27	ACSM2B|SLCO4C1
	PLD1|SOX17	ACSM2B|CTB-92J24.2
	OCRL|C16orf93	ACSM2B|MYO1A
	OCRL|SIRPB1	ACSM2B|TTK
	OCRL|HAVCR1P1	ACSM2B|CENPE
	OCRL|LINC01158	ACSM2B|PTTG3P
	OCRL|BC037861	ACSM2B|KIF11
	APOB|HBB	ACSM2B|SPC25
	APOB|ARL6IP5	ACSM2B|KIF18A
	APOB|PQLC3	ACSM2B|DEPDC1B
	APOB|MYOF	ACSM2B|ZPLD1
	APOB|ARHGEF6	MECR|STAU1
	APOB|BIN2	MECR|EML4
	APOB|FRMD3	MECR|SBDS
	APOB|NCK1-AS1	MECR|SNX2
	APOB|MOS	MECR|ATP6V1C1
	APOB|FCRL4	MECR|UBE2D2
	ATM|C3	MECR|ZMAT2
	ATM|RAB1A	MECR|PIK3R2
	ATM|PTPRK	MECR|ZMYND8
	ATM|RBM8A	MECR|FBXO16
	ATM|ABCA6	MECR|ST6GALNAC6
	ATM|ATRN	MECR|ADPRM
	ATM|PEX5	MECR|FIGN
	ATM|TAP1	MECR|CA12
	ATM|B3GNT1	MECR|KIF23
	ATM|ABT1	MYO5A|NFKBIZ
	ATM|GOLGA2P5	MYO5A|PIM3
	ATM|NBAS	MYO5A|RALGDS
	ATM|USP30	MYO5A|SOCS3
	ATM|C16orf91	MYO5A|OSGEPL1
	ATM|HERC2	MYO5A|MIDN
	ATM|DCP1B	MYO5A|GMIP
	ATM|ZFHX4	MYO5A|AX746823
	ATM|SEPT7P2	MYO5A|HTRA4
	CYP39A1|DNAH12	NDUFAB1|LIPA
	P2RX1|PODN	NDUFAB1|DAZAP2
	P2RX1|STMN3	NDUFAB1|TMEM14A
	P2RX1|PAQR7	NDUFAB1|PEX19
	SLC44A2|LOC101929777	NDUFAB1|LOXL4
	SLC44A2|COX6A2	NDUFAB1|KIFAP3
	AGPAT4|AIFM1	NDUFAB1|SIX5
	AGPAT4|PPID	NDUFAB1|SCMH1
	AGPAT4|LOC101927124	NDUFAB1|CLUAP1
	MTMR12|KRTAP4-11	NDUFAB1|ST6GALNAC6
	CERS6|C5orf17	NDUFAB1|CCDC69
	CERS6|PF4V1	TRIB3|TMED10
	STARD7|DCAF8	TRIB3|POGLUT1
	CYP8B1|ZNF766	TRIB3|UBE2C
	CYP8B1|ZDHHC13	TRIB3|BUB1B
	PIK3R6|RP11-37C7.3	TRIB3|TMC7
	ST3GAL5|TMEM123	TRIB3|HAVCR1
	ST3GAL5|ZNF24	ELOVL2|LOC100507459
	ST3GAL5|TERF2IP	PLP1|PVRL3
	ST3GAL5|KAT6A	PLP1|GAS7
	ST3GAL5|RABEP1	SCAP|PRDX4
	ST3GAL5|TMEM5	CYP2E1|COLGALT1
	ST3GAL5|CCDC23	CYP2E1|CUL7
	ST3GAL5|CIC	CYP2E1|DUSP28
	ST3GAL5|LINC00963	CYP2E1|BC038731
	ST3GAL5|POLR2A	CYP2E1|EPB41L1
	ST3GAL5|RP11-480I12.10	CYP1A2|SPAG5
	ST3GAL5|RUNDC1	CYP1A2|SLC12A9
	ST8SIA3|FLNB	CYP1A2|CLDN2
	ST8SIA3|GPIHBP1	CYP1A2|HTR2B
	CYP7A1|CHORDC1	CYP1A2|MIR100HG
	CYP7A1|HIST1H2BG	CYP1A2|PLK4
	PLA2G12A|NBPF10	CYP1A2|FAM24B
	PLA2G12A|ANAPC13	CYP1A2|RBMS3-AS3
	PLA2G12A|EIF1B	ELOVL6|RP4-612B15.3
	PLA2G12A|MIEN1	ELOVL6|LOC101927579
	PLA2G12A|CSNK1G3	ELOVL6|AKAP6
	PLA2G12A|SLC22A3	PECR|KIAA0101
	PLA2G12A|SLC30A4	PECR|RUSC1
	PLA2G12A|UGT2B17	PECR|RFC3
	PLA2G12A|FEV	PECR|FAM83D
	PRKD2|BPIFA3	PECR|FOXM1
	PRKD2|EMC3-AS1	PECR|PARPBP
	OSBPL6|SLC38A2	WDTC1|C14orf169
	OSBPL6|TMBIM4	WDTC1|AK126278
	OSBPL6|HPN	WDTC1|DACT1
	OSBPL6|ABCG5	WDTC1|SMIM2
	OSBPL6|MBNL2	CBR4|SPCS3
	OSBPL6|NBR1	CBR4|MCM7
	OSBPL6|EIF3I	CBR4|PRKCE
	OSBPL6|FAM134C	CBR4|UBE2C
	OSBPL6|PCSK6	CBR4|ZNF254
	OSBPL6|BRD8	CBR4|SELE
	OSBPL6|POLR3GL	CBR4|LINC00550
	OSBPL6|CKS2	CBR4|LOC101928386
	OSBPL6|GSDMB	ELOVL7|AQP3
	OSBPL6|TSPAN33	ELOVL7|VPS36
	OSBPL6|SLC50A1	ELOVL7|PAPD5
	OSBPL6|NANS	ELOVL7|LOC100505564
	OSBPL6|PBXIP1	CYP3A4|C4BPA
	OSBPL6|ALG14	CYP3A4|APCS
	OSBPL6|ZNF362	CYP3A4|HSD17B4
	OSBPL6|OSTF1	CYP3A4|CRYZ
	OSBPL6|NUMA1	CYP3A4|C4BPB
	OSBPL6|RTP4	CYP3A4|ABCB4
	OSBPL6|ST20	CYP3A4|EFR3A
	OSBPL6|SETDB1	CYP3A4|BLVRB
	OSBPL6|LSM2	CYP3A4|LEPROT
	OSBPL6|CNGA1	CYP3A4|WSB1
	OSBPL6|HSPA4L	CYP3A4|ALDH4A1
	OSBPL6|DONSON	CYP3A4|ZBTB33
	OSBPL6|PRR18	CYP3A4|SMYD2
	OSBPL6|RNASEH2B	CYP3A4|LMBRD2
	OSBPL6|CHKB-CPT1B	CYP3A4|MRPS22
	OSBPL6|FLJ30901	CYP3A4|ADCK3
	OSBPL6|LOC101927157	CYP3A4|SLC5A6
	OSBPL6|LOC100506860	CYP3A4|HMGB2
	OSBPL6|DHDH	CYP3A4|ABHD6
	OSBPL6|ZNF614	CYP3A4|FAM195B
	OSBPL6|RP11-363E7.4	CYP3A4|RNF34
	OSBPL6|AC016831.7	CYP3A4|COQ4
	CERS3|C9orf57	CYP3A4|CYP4F11
	GPAT2|LOC101928061	CYP3A4|ACYP2
	GPAT2|CASC4	CYP3A4|LGALSL
	GPAT2|CDH2	CYP3A4|ODF3B
	GPAT2|TMEM165	CYP3A4|SPAG5
	GPAT2|C6orf120	CYP3A4|NMT2
	GPAT2|C1orf122	CYP3A4|C1QTNF3
	GPAT2|THYN1	CYP3A4|LOC101930578
	GPAT2|POLK	CYP3A4|CLDN2
	GPAT2|ERVK3-1	CYP3A4|SLC3A1
	GPAT2|DDX31	CYP3A4|ADRBK2
	GPAT2|TXNDC16	CYP3A4|SULT1B1
	GPAT2|SLC39A7	CYP3A4|TGIF2
	GPAT2|SYT1	CYP3A4|TMEM51
	GPAT2|LOC284242	CYP3A4|LAMA3
	GPAT2|ANKRD34C	CYP3A4|C11orf84
	MTMR2|SCYL2	CYP3A4|DGCR5
	MTMR2|MIR6840	CYP3A4|SUPT3H
	MTMR2|SHANK3	CYP3A4|TTC9
	MTMR2|ATG16L2	CYP3A4|VIL1
	MTMR1|COMMD7	CYP3A4|TMEM100
	MTMR1|VN1R5	CYP3A4|FRMD3
	PLA2G5|AKR1A1	CYP3A4|BIRC5
	PLA2G5|LETMD1	CYP3A4|HTR2B
	PLA2G5|VSNL1	CYP3A4|CYP7B1
	PLA2G5|ADAM28	CYP3A4|VEGFB
	BMP2|ARL5C	CYP3A4|CNTNAP3
	BMP2|AC104667.3	CYP3A4|FANCI
	DOLK|TAMM41	CYP3A4|SLC22A11
	HSD17B14|NDUFA2	CYP3A4|CXXC4
	HSD17B14|LSM12	CYP3A4|RP11-401P9.4
	HSD17B14|TBC1D23	CYP3A4|ZNF557
	DHRS9|KAT7	CYP3A4|XXbac-B476C20.9
	DHRS9|ZNF141	CYP3A4|DEPDC1B
	AGPAT3|LOC100288893	CYP3A4|ZNF204P
	PIP4K2C|ARHGEF26	CYP3A4|RP3-428L16.2
	AGPS|ZBTB20	ACSF3|DPYD
	AGPS|ADAMTS9-AS2	ACSF3|PDZK1IP1
	SGMS1|B3GNT3	ACSF3|ABCC9
	PIK3R3|GSDMD	ACSF3|LIMS3
	PIK3R3|KIAA0101	ACSS1|C2CD5
	ETNPPL|APRT	ACSS1|RAI14
	ETNPPL|NUDCD3	ACSS1|GPR98
	ETNPPL|PRR7	ACSS1|NEDD1
	MOGAT3|BLNK	ACSS1|POC5
	SERINC5|IK	ACSS1|PLK4
	SERINC5|HLX	ACSS1|LOC102725263
	SERINC5|KCNC1	ACSS1|EML6
	SERINC5|RGS9BP	ACSS1|MAGEA6
	SERINC5|FBXL22	ACSS1|SGPP2
	PIGG|TBC1D8	ACSS1|SYNGR3
	PIGG|DDX55	ACSS1|ZNF813
	PIGG|LINC00282	ACSS1|LOC101928809
	PIGG|ARMC3	PTGS2|B3GALT4
	PLEKHA2|ATP9A	PTGS2|ZNF14
	PLEKHA2|GLE1	PTGS2|ASB2
	PLEKHA2|TNN	PTGS2|BANK1
	ALPI|PROSER2	PTGS2|GPR85
	B3GNT5|UCHL5	PTGS2|TRAV12-1
	B3GNT5|GPR158	CEACAM1|TMEM14B
	CECR5|APOOL	CEACAM1|CYP4F2
	CECR5|SNX30	CEACAM1|IGF1
	PLA2G2A|PTPRJ	CEACAM1|FAM189B
	PLA2G2A|UEVLD	CEACAM1|HGS
	FDPS|GSTA4	CEACAM1|DTWD2
	FDPS|LINC01268	CEACAM1|LOC145837
	MTMR4|TPM1	CEACAM1|SAC3D1
	MTMR4|RSU1	CEACAM1|CCDC43
	SPHK1|DCAF8	CEACAM1|SCARF1
	SPHK1|SLC39A4	CEACAM1|GUSBP1
	SPHK1|ERMAP	CEACAM1|CHIC1
	OSBPL9|PPP1R11	CEACAM1|IYD
	OSBPL9|GPR157	ERLIN2|DECR1
	OSBPL9|BBS1	ERLIN2|LGALS4
	OSBPL9|IRF2	ERLIN2|VPS28
	OSBPL9|C15orf37	ERLIN2|RNF149
	OSBPL9|EZH2	ERLIN2|TNFRSF10B
	OSBPL9|LINC00656	ERLIN2|STX10
	OSBPL9|RASGEF1B	ERLIN2|CRB3
	OSBPL9|RP11-395N3.1	ERLIN2|SHARPIN
	RUFY1|IRF2BP2	ERLIN2|LONRF1
	RUFY1|ZBTB20	ERLIN2|XPO5
	RUFY1|PMVK	ERLIN2|GIPC1
	RUFY1|TBC1D8	ERLIN2|CCDC107
	RUFY1|RNASEH2B	ERLIN2|ADAMTS10
	RUFY1|ABHD8	ERLIN2|HDAC7
	PTDSS2|GRIK2	ERLIN2|ZNF316
	RAB14|RAP1A	ERLIN2|NARFL
	RAB14|MZT1	ERLIN2|SRCRB4D
	RAB14|SH3RF1	ERLIN2|LOC388210
	RAB14|SAPCD2	ERLIN2|ZNF586
	RAB14|LINC00521	ERLIN2|ENPP3
	RAB14|LOC219690	ERLIN2|NPHS1
	RAB14|LOC100506351	ERLIN2|LOC102724517
	RAB14|LINC00477	ERLIN2|RP11-466A19.8
	PTEN|DSTN	THNSL2|LOC102724316
	PDGFA|RP11-568N6.1	APOA5|TMEM189
	HMGCR|NDUFS5	APOA5|TSPAN3
	HMGCR|TFG	APOA5|DHODH
	HMGCR|COPG2	APOA5|PIGU
	PLA2G16|HBA1	APOA5|CKAP5
	PLA2G16|AK057657	APOA5|CCNE1
	GPD1L|RANGAP1	APOA5|HJURP
	GPD1L|LMNB2	APOA5|CKAP2L
	GPD1L|DDX55	APOA5|SPC25
	GPLD1|RDH10	APOA5|ARHGAP11B
	GPLD1|FAM110C	APOA5|SKA1
	GPLD1|NUP133	APOA5|RIPPLY3
	PIGB|DOK2	ACSM3|GUCD1
	PIGC|CHI3L1	ACSM3|FAM169A
	PIGC|CSRP2	ACSM3|RGS16
	PIGC|SMAD1	ACSM3|REC114
	PIGC|TRIM27	ACADL|ABCB1
	PIGC|NANS	ACADL|ABCB4
	PIGC|AMIGO3	ACADL|ABCC3
	PIGC|TNFRSF10D	ACADL|SLC1A1
	PIGC|RNASEH2B	ACADL|NREP
	PIGC|ZNF614	ACADL|TMEM18
	LPIN2|USP5	ACADL|PDK3
	LPIN2|LOC101929709	ACADL|STMN1
	LPIN2|ZNF442	ACADL|ZKSCAN3
	GFI1|LOC400748	ACADL|VIL1
	NFYC|AADACL2	ACADL|LOC100996732
	PI4K2B|LOC100506371	ACADL|KNTC1
	FGFR2|TM4SF18	ACADL|FANCI
	FGFR2|RAD51D	ACADL|MAGEA3
	FGFR2|ZNF614	ACADL|PTPDC1
	EBP|NT5DC1	ACADL|PLK1
	EBP|AMIGO3	ACADL|ZNF300
	SP1|RANBP17	ACADL|KIF20A
	SOCS6|PRMT3	ACADL|MAGEA6
	SOCS7|RP11-373D23.2	ACADL|SBF2-AS1
	CNEP1R1|ZNF644	ACADL|E2F8
	CNEP1R1|PHACTR4	ACADL|KIF11
	CNEP1R1|CCDC132	ACADL|DNAJC28
	CNEP1R1|AGK	ACADL|CEP55
	CNEP1R1|CCDC82	ACOT12|C1R
	CNEP1R1|UBAP1	ACOT12|CEBPD
	CNEP1R1|ZNF627	ACOT12|TOMM5
	CNEP1R1|GPATCH2	ACOT12|C19orf66
	PIGS|ABCF3	ACOT12|SNAPIN
	PIGS|HCFC2	ACOT12|DUSP16
	PIGS|PXK	ACOT12|CKS2
	PIGS|RASGRP3	ACOT12|COA6
	PIGS|KIAA1211L	ACOT12|SMYD3
	PIGS|GPR135	ACOT12|PVR
	DPM3|CCR10	ALOX12|C1orf21
	FIG4|SNX4	ALOX12|RNF26
	FIG4|CCL4	ALOX12|RBM15B
	FIG4|HCFC2	ALOX12|MARCH9
	FIG4|TM4SF18	FA2H|WDR66
	FIG4|CEP192	FA2H|LAMC2
	FIG4|TNC	FA2H|TMEM125
	FIG4|PPFIA4	FA2H|CTA-292E10.6
	B4GALNT1|WNK1	FA2H|CNBD1
	B4GALNT1|LMNA	FA2H|LOC100506071
	B4GALNT1|DCTN1	ABCD3|RGS3
	B4GALNT1|TLN1	ABCD3|VSNL1
	B4GALNT1|SHANK3	ABCD3|PDXK
	PCK1|PERP	ABCD3|DHRS7B
	PCK1|GSTA4	ABCD3|MIR7109
	PCK1|CYB5R2	ABCD3|SLC9A9
	PCK1|OR7A17	ABCD3|SELM
	PCK1|SNORA37	ABCD3|LXN
	PLD2|PERP	ABCD3|SLC25A24
	PLD2|PSMG4	ABCD3|CHST11
	PLD2|OMA1	ABCD3|RP4-680D5.8
	ST6GALNAC6|COX7B2	ABCD3|PTPRN2
	NFYB|BAG1	ABCD3|CYSLTR1
	SACM1L|FPR3	ABCD3|SSTR1
	SACM1L|RP11-295G20.2	LPL|NRIP3
	SACM1L|TLR1	LPL|IGHV1-69
	SACM1L|MCOLN2	AVP|NTPCR
	PIGT|ZNF84	PTGES3|GAPDH
	PIGT|SAMD10	PTGES3|ATP5B
	PIGT|AC104667.3	PTGES3|CYC1
	PIGT|OAZ3	PTGES3|POLR2J
	ISYNA1|TSEN54	PTGES3|ERGIC3
	ISYNA1|ZNF324	PTGES3|MRPL37
	ISYNA1|RP11-214K3.19	PTGES3|DKFZP586I1420
	MFSD2A|ZNF334	PTGES3|ALG3
	MFSD2A|MYRFL	PTGES3|MRPL38
	CYP11A1|DNAJC8	PTGES3|EPM2AIP1
	CYP11A1|PIK3C2G	PTGES3|PDE6D
	ANG|CMPK1	PTGES3|CSRP2BP
	ST8SIA2|AL832909	PTGES3|WDPCP
	PLA2G2D|KDELR2	PTGES3|DARS2
	ALDH1A2|JMJD7	PTGES3|C14orf28
	ALDH1A2|SLC22A6	PTGES3|COL4A4
	DHH|DCUN1D2	PTGES3|LOC101060609
	IDI2|TUBGCP5	PTGES3|PTCH1
	LPCAT4|JKAMP	PTGES3|BGLAP
	LPCAT4|RP11-819C21.1	PTGES3|TMEM178A
	PPARGC1A|PYROXD2	PTGES3|SSPN
	PPARGC1A|PPP3R1	PTGES3|LOC286367
	PPARGC1A|CD207	PTGES3|RP11-732A19.1
	GBGT1|HMGB1	PTGES3|ARHGAP11A
	GBGT1|MLLT4	RGN|ABCB4
	GBGT1|API5	RGN|LACTB
	GBGT1|C7orf55-LUC7L2	RGN|KCNK1
	GBGT1|TRIQK	RGN|EHD1
	GBGT1|ECM2	RGN|KLHDC8B
	GBGT1|YTHDC2	RGN|NRM
	GBGT1|USP30	RGN|SLC45A4
	GBGT1|INADL	RGN|ERMAP
	GBGT1|SLC25A40	RGN|LOC100996732
	GBGT1|AMIGO3	RGN|C6orf52
	GBGT1|HSF2	RGN|FAM27B
	GBGT1|ZNF44	RGN|WT1-AS
	GBGT1|IL2RA	GPX4|LONP1
	CERS5|LDHC	GPX4|ZNF419
	CERS5|METTL12	GPX4|TIMM44
	CERS5|NFE2	GPX4|MAFF
	PRKD3|GANC	GPX4|TRMT1
	HSD11B1|GPX3	GPX4|CCDC94
	HSD11B1|ASAH1	GPX4|ZNF317
	HSD11B1|VAMP8	GPX4|ZNF552
	HSD11B1|SUMO3	GPX4|DCHS2
	HSD11B1|CTSC	ABHD3|HSD17B4
	HSD11B1|NELFCD	ABHD3|GPR126
	HSD11B1|SAMD4A	ABHD3|MOCS2
	HSD11B1|TUBA4A	ABHD3|FRMD3
	HSD11B1|SLC30A9	ABHD3|LOC102725017
	HSD11B1|CMC4	ABHD3|CCDC170
	HSD11B1|CLN3	ABHD3|CNTN1
	HSD11B1|AP3B1	ABHD3|RAD54L
	HSD11B1|GDE1	ABHD3|AGR2
	HSD11B1|RAD54L2	MGLL|ALB
	HSD11B1|FTSJ3	MGLL|ID2
	HSD11B1|MED25	MGLL|GNPAT
	HSD11B1|ABCC10	MGLL|STRA13
	PITPNM2|STARD4	MGLL|DARS
	PITPNM2|IL17RD	MGLL|TMCC1
	SLC44A3|RNASEH2B	MGLL|COA6
	SLC44A3|CD37	MGLL|FBXO31
	CERS4|LINC01362	MGLL|TMEM69
	IL1B|IFFO2	MGLL|AMOTL1
	IL1B|LINC01140	MGLL|TRMT61B
	IFNG|LINC00642	MGLL|LOC100506558
	PBX1|CAPN7	MGLL|ASPSCR1
	PBX1|LMNB2	MGLL|RHBG
	PBX1|NUMB	MGLL|NAPSB
	PBX1|LOC101928284	MGLL|C1QTNF3
	LPCAT3|LOC100506299	MGLL|PDP2
	CWH43|ART5	MGLL|SP5
	FGF4|TMEM150A	MGLL|RPAP2
	IDI1|HSP90B1	MGLL|LAMA3
	IDI1|TUBB3	MGLL|PNMAL2
	IDI1|LOC101927382	MGLL|INTS2
	RDH8|LOC101930075	MGLL|C14orf132
	RDH8|NPIPA1	MGLL|RP11-401P9.4
	RDH8|COL18A1	MGLL|MGC4859
	RDH8|SCYL2	ACLY|LACTB
	RDH8|ZBED3	ACLY|HERC1
	RDH8|CHD8	ACLY|MFSD2A
	RDH8|TLN1	ACLY|TMEM53
	RDH8|MYEF2	ACLY|SKP2
	NFYA|DNAJB4	ACLY|ACYP2
	NFYA|FBXO33	ACLY|ACOT4
	NFYA|HLCS	ACLY|KIAA0101
	NFYA|RNF152	ACLY|NUSAP1
	PIGW|APOL1	ACLY|AFP
	PIGW|GSTM1	ACLY|ACVR2B
	PIGW|ADRB2	ACLY|ENPP7
	PIGW|HSPB6	ACLY|ORC6
	HINT2|IQSEC1	ACLY|MCM2
	HINT2|SGTA	ACLY|CDCA4
	FITM2|FN1	ACLY|CENPF
	FITM2|C1orf115	ACLY|LOC101929243
	FITM2|PNPLA4	ACLY|CDCA3
	FITM2|S100P	ACLY|PGC
	FITM2|OBP2B	ACLY|UBE2C
	FITM2|MACROD2	ACLY|FANCG
	FITM2|APOBEC3A	ACLY|ASPM
	SIK1|CCDC82	ACLY|CDCA5
	PIGP|ABR	ACLY|HMMR
	CYP27B1|UBE2D3	ACLY|BIRC5
	CYP27B1|DAPK1-IT1	ACLY|HJURP
	HSD17B6|IGFBP2	ACLY|MSH5-SAPCD1
	HSD17B6|MIR6845	ACLY|KIF4A
	HSD17B6|CHKB-CPT1B	ACLY|MCM8
	NFKB1|AGK	ACLY|EXO1
	GBA|CSE1L	ACLY|FANCI
	GBA|PCM1	ACLY|PLK4
	GBA|RAB11FIP4	ACLY|CKAP2L
	CDIPT|LSM3	ACLY|AURKB
	CDIPT|UBFD1	ACLY|CCNA2
	CDIPT|RP11-672L10.6	ACLY|LOC100509445
	ADM|GSTM2	ACLY|FAM64A
	ADM|GSTM1	ACLY|NEK2
	ADM|CLCC1	ACLY|TTK
	ADM|NBAS	ACLY|MEP1A
	FPR2|VCP	ACLY|GNG4
	FPR2|API5	ACLY|CENPE
	FPR2|ASCC3	ACLY|PTTG3P
	FPR2|AGK	ACLY|KIF11
	FPR2|ACVR2B	ACLY|SPC25
	PIK3R2|SPAG9	ACLY|NEIL3
	PIK3R2|ARFIP1	ACLY|KIF18A
	PIK3R2|FEM1A	MGST1|KPNB1
	PIK3R2|C14orf37	MGST1|LYSMD2
	PIK3R2|BRINP3	MGST1|CAV2
	LCLAT1|RNU86	MGST1|SLC25A32
	LCLAT1|EEF1B2	MGST1|MAP2
	LCLAT1|RNF138	MGST1|MEG9
	LCLAT1|ESYT1	MGST1|GPC5
	LCLAT1|WDR11	MGST1|AC011997.1
	LCLAT1|AMFR	BRCA1|APOC3
	LCLAT1|SRR	BRCA1|AMBP
	LCLAT1|VSTM4	BRCA1|KNG1
	LCLAT1|LOC644656	BRCA1|APOC1
	DHRS11|SOCS4	BRCA1|ALDOB
	DHRS11|GPATCH3	BRCA1|RPS3A
	DHRS11|PPIEL	BRCA1|RPL9
	DHRS11|FAM87A	BRCA1|HPX
	DHRS11|RP11-53B2.2	BRCA1|RPS23
	DHRS11|LHX9	BRCA1|GAPDH
	PIK3C2A|LRRN4	BRCA1|ADH1B
	LPCAT2|CTDSP1	BRCA1|RPLP0
	LPCAT2|ATP2B2	BRCA1|RPL21
	LPCAT2|SUV420H1	BRCA1|RPS15A
	LPCAT2|MYO18A	BRCA1|RPS12
	LPCAT2|SLC50A1	BRCA1|NACA
	LPCAT2|HERC2P2	BRCA1|RPL7A
	LPCAT2|ENG	BRCA1|RPS10
	LPCAT2|NUMA1	BRCA1|C18orf32
	LPCAT2|PLXND1	BRCA1|RPS5
	LPCAT2|LAMB2	BRCA1|RPL29
	LPCAT2|GATAD2B	BRCA1|ADH1A
	LPCAT2|STIM1	BRCA1|RPL38
	LPCAT2|SOD3	BRCA1|RPS27A
	LPCAT2|CDC42BPB	BRCA1|RPL19
	LPCAT2|MOCS1	BRCA1|AZGP1
	LPCAT2|BRCA2	BRCA1|RPL35
	PIK3R4|HIST1H4A	BRCA1|RPSA
	PIK3R4|MOS	BRCA1|AGXT
	DOLPP1|FLOT2	BRCA1|RPS3
	DOLPP1|SLC9A8	BRCA1|RPL36A
	PDSS2|SLC1A2	BRCA1|HSD17B6
	SF1|TRAPPC9	BRCA1|ALDH2
	SF1|GRB7	BRCA1|ITIH1
	SF1|SPATA31D1	BRCA1|RPL15
	SF1|LINC00174	BRCA1|F9
	SF1|KIAA1549L	BRCA1|CFI
	SF1|BC048141	BRCA1|ADH1C
	SF1|CDC25C	BRCA1|YBX1
	ST8SIA1|MMP12	BRCA1|EIF3E
	CPNE1|HBB	BRCA1|C6
	CPNE1|NBPF10	BRCA1|YWHAQ
	CPNE1|NINJ1	BRCA1|TPM3
	CPNE1|MRPL2	BRCA1|UQCRH
	CPNE1|GALC	BRCA1|ALDH8A1
	CPNE1|C2orf74	BRCA1|MIR6778
	CPNE1|COPG2	BRCA1|ECHDC2
	CPNE1|GPR18	BRCA1|SNRPD2
	CPNE1|FLG-AS1	BRCA1|DPYS
	ORMDL2|WDR64	BRCA1|HAO1
	CYR61|TRPC2	BRCA1|AFM
	CYR61|LOC284294	BRCA1|SLC10A1
	CGA|LYRM9	BRCA1|PPP1CC
	CEPT1|TYROBP	BRCA1|SNRPE
	CEPT1|RBM3	BRCA1|MRPL51
	CEPT1|POLR1D	BRCA1|SMIM14
	CEPT1|ZNF639	BRCA1|NME1-NME2
	CEPT1|RINT1	BRCA1|RP4-595K12.1
	CEPT1|GPR65	BRCA1|SLC25A6
	CEPT1|PAK7	BRCA1|RP3-486D24.1
	CEPT1|DDX11L2	BRCA1|RDH16
	CEPT1|DRAXIN	BRCA1|CBX3
	CEPT1|FAM111B	BRCA1|EHHADH
	CEPT1|TFEC	BRCA1|ETNPPL
	CEPT1|LOC101927531	BRCA1|NAP1L1
	CEPT1|C3orf56	BRCA1|DDX1
	HTR2C|MBD3	BRCA1|EIF3D
	HTR2C|RP3-496C20.1	BRCA1|KHDRBS1
	LDLR|AOX1	BRCA1|GHR
	LDLR|ABCC2	BRCA1|VPS29
	LDLR|TSN	BRCA1|SNX5
	LDLR|GSTM2	BRCA1|CNIH4
	LDLR|KBTBD2	BRCA1|BANF1
	LDLR|ECM2	BRCA1|CLIC1
	LDLR|SNORA76C	BRCA1|ZNF207
	LDLR|DCP1A	BRCA1|CFHR3
	LDLR|PDP2	BRCA1|CSE1L
	LDLR|USP42	BRCA1|RAPGEF2
	LDLR|GPR155	BRCA1|RBX1
	LDLR|HLCS	BRCA1|ZFR
	CHAT|BC038731	BRCA1|LRPPRC
	GPER1|NINJ2	BRCA1|ERGIC3
	PRKCD|AC104667.3	BRCA1|GYS2
	PIK3R5|LOC441052	BRCA1|C6orf48
	P2RX7|AOC2	BRCA1|TKT
	MSMO1|COPG1	BRCA1|IGF1
	MSMO1|CDKAL1	BRCA1|DENR
	MSMO1|COPG2	BRCA1|METTL5
	PLCG2|PFN1	BRCA1|COPS8
	PLCG2|TMX1	BRCA1|ETFDH
	PLCG2|CTSC	BRCA1|UTP18
	PLCG2|AIFM2	BRCA1|ADSL
	NSMAF|GLYR1	BRCA1|CORO1C
	NSMAF|METTL12	BRCA1|NOL7
	PHOSPHO1|CYCS	BRCA1|HAO2
	GPAM|SLC9A7	BRCA1|F11
	GPAM|CDKAL1	BRCA1|NAE1
	POR|CNOT7	BRCA1|CDC123
	POR|MRPS7	BRCA1|USP1
	POR|RAMP1	BRCA1|VPS25
	POR|FAM3A	BRCA1|BOLA3
	POR|LINC00240	BRCA1|AMZ2
	CYP19A1|CTNND1	BRCA1|POLR1D
	CYP19A1|LOC101060405	BRCA1|MRPL42
	AKR1D1|ZNF766	BRCA1|CALU
	AKR1D1|PATZ1	BRCA1|IPO5
	AKR1D1|DOPEY2	BRCA1|MIEN1
	AKR1D1|ZNF350	BRCA1|RALA
	AKR1D1|FLJ27354	BRCA1|SELO
	MVD|UBIAD1	BRCA1|ZCCHC24
	MVD|SIPA1L3	BRCA1|EIF2B1
	MVD|RPL27AP	BRCA1|RPS10L
	MVD|LINC01425	BRCA1|CSNK2A1
	ACSL1|CXCL8	BRCA1|ADAM9
	ACSL1|CXCL1	BRCA1|TPRKB
	ACSL1|LINC01085	BRCA1|CBFB
	ORMDL3|ATP6V0E1	BRCA1|WBP11
	ORMDL3|SNX6	BRCA1|FAM110C
	ORMDL3|PDCD6IP	BRCA1|ARHGEF26
	ORMDL3|CTSC	BRCA1|NEU1
	ORMDL3|CMC4	BRCA1|MRPL45
	ORMDL3|CKLF	BRCA1|NUP43
	ORMDL3|NKIRAS1	BRCA1|NR1I2
	ORMDL3|ARHGEF5	BRCA1|FAM206A
	ORMDL3|TRAF4	BRCA1|SMC3
	ORMDL3|GPR34	BRCA1|MRPS23
	ORMDL3|RAB33B	BRCA1|RCN2
	ORMDL3|METTL18	BRCA1|CPSF3
	ORMDL3|LIG4	BRCA1|CKLF
	ORMDL3|CYB5R4	BRCA1|QSER1
	ORMDL3|TLE3	BRCA1|STAP2
	THRSP|IRF6	BRCA1|TTPAL
	THRSP|SMIM7	BRCA1|KDM4B
	PIK3CD|NGFRAP1	BRCA1|NDC1
	PIK3CD|CBWD1	BRCA1|TMEM69
	PIK3CD|FAM134C	BRCA1|CASC3
	PIK3CD|SPTAN1	BRCA1|LYRM4
	PIK3CD|MIR6845	BRCA1|NIF3L1
	PIK3CD|USP13	BRCA1|HGFAC
	PIK3CD|ZNF362	BRCA1|CDC23
	CREB1|C1S	BRCA1|NCBP2
	CREB1|ITIH4	BRCA1|ARL6IP6
	CREB1|RAB1A	BRCA1|FNDC5
	CREB1|TFPI	BRCA1|PPP2R3C
	CREB1|CDH2	BRCA1|GTF3C3
	CREB1|FST	BRCA1|ANAPC1
	CREB1|SORL1	BRCA1|TMEM242
	CREB1|CTSH	BRCA1|ITGB1BP1
	CREB1|GTF2B	BRCA1|NUP37
	CREB1|TSKU	BRCA1|DOCK7
	CREB1|EIF3J	BRCA1|TUBG1
	CREB1|KLF15	BRCA1|BCO2
	CREB1|MRI1	BRCA1|IPO11
	CREB1|ABCA6	BRCA1|RPL7AP10
	CREB1|ATRN	BRCA1|USP39
	CREB1|UTP11L	BRCA1|HLA-F-AS1
	CREB1|COPS3	BRCA1|SF3A3
	CREB1|HNF1B	BRCA1|ANO1
	CREB1|MIS12	BRCA1|DPCD
	CREB1|SDC3	BRCA1|SOCS5
	CREB1|APTR	BRCA1|MRS2
	CES1|SNHG8	BRCA1|RAD51C
	CES1|MRPL30	BRCA1|MAPKAPK5-AS1
	CES1|OSTF1	BRCA1|CNOT6
	CES1|AMIGO3	BRCA1|PSD4
	CES1|WWP2	BRCA1|DALRD3
	CES1|HERC6	BRCA1|C16orf45
	CES1|ARHGAP26	BRCA1|NUP160
	CES1|ZNF614	BRCA1|TMEM209
	CES1|LOC100507477	BRCA1|MZT1
	PCYT2|ENTPD4	BRCA1|ZWILCH
	PCYT2|MSL3	BRCA1|MPV17
	PCYT2|SRPX	BRCA1|HAUS1
	PCYT2|SYT2	BRCA1|THAP11
	PCYT2|CACNA1A	BRCA1|IMMP1L
	PCYT2|ZNF101	BRCA1|PITPNM2
	PCYT2|KCNIP2	BRCA1|NUP93
	PCYT2|TCL6	BRCA1|MTA3
	PCYT2|RP4-584D14.7	BRCA1|PAFAH1B3
	PCYT2|LOC101929683	BRCA1|MCM4
	PCYT2|LINC00184	BRCA1|RFC3
	PCYT2|RP4-647C14.3	BRCA1|FLVCR1
	PCYT2|CHRNA1	BRCA1|GAS2L3
	PCYT2|LINC00593	BRCA1|LDHD
	PCYT2|CTA-331P3.1	BRCA1|GRPEL2
	PCYT2|RP11-143I21.1	BRCA1|PRKCE
	HSD3B2|FANCI	BRCA1|BLMH
	PMVK|LOC100996517	BRCA1|FKTN
	PMVK|MIR6845	BRCA1|MAPKAPK5
	PMVK|POLR3GL	BRCA1|PFAS
	PMVK|LOC100130093	BRCA1|ZNF93
	PMVK|NUDCD3	BRCA1|WDSUB1
	PMVK|ZFYVE20	BRCA1|AGBL5
	PMVK|FABP4	BRCA1|TMEM68
	PMVK|IL2RA	BRCA1|PPM1D
	PMVK|TRIM9	BRCA1|NHEJ1
	CHPT1|CXCL2	BRCA1|CENPW
	CHPT1|LYRM4	BRCA1|EPCAM
	PIK3C2G|ATP5G1	BRCA1|MSH2
	PIK3C2G|DOCK1	BRCA1|UCHL1
	SREBF1|SEC61B	BRCA1|PEG3
	SREBF1|HP1BP3	BRCA1|CDK1
	SREBF1|PCMTD1	BRCA1|MAP4K1
	SREBF1|ACVR1B	BRCA1|ZC3HAV1L
	SREBF1|B3GAT3	BRCA1|BTF3P12
	SREBF1|STMN1	BRCA1|FERMT1
	SREBF1|NCK1-AS1	BRCA1|CCNB1
	SREBF1|LOC100509445	BRCA1|SFR1
	PRLR|PHACTR4	BRCA1|APITD1
	PRLR|TRIM4	BRCA1|FAM72A
	PRLR|ACVR2B	BRCA1|KNTC1
	SCARB1|CNOT7	BRCA1|YEATS4
	SCARB1|N4BP2L2	BRCA1|STIL
	SCARB1|CRBN	BRCA1|POLR3F
	SCARB1|SAMHD1	BRCA1|ZNF414
	SCARB1|ARHGEF5	BRCA1|ITGA2
	SCARB1|PQLC3	BRCA1|MSH5-SAPCD1
	SCARB1|ARHGEF6	BRCA1|COL21A1
	SCARB1|ARHGAP15	BRCA1|KIAA1841
	SCARB1|HAUS1	BRCA1|MASTL
	SCARB1|SGCE	BRCA1|ECT2
	SCARB1|ART1	BRCA1|EIF3J-AS1
	SCARB1|SIM1	BRCA1|GINS1
	SCARB1|LOC101927701	BRCA1|CENPH
	SCARB1|LOC285593	BRCA1|TTF2
	STK11|PLA2G6	BRCA1|TIPIN
	STK11|LOC101929622	BRCA1|BORA
	ABHD5|ARL2BP	BRCA1|PRIM2
	ABHD5|GPATCH2	BRCA1|MMP12
	ABHD5|ST8SIA4	BRCA1|HELLS
	NR0B1|PLCG1-AS1	BRCA1|SGOL2
	FGF9|LINC01282	BRCA1|SPRTN
	C3|NADK	BRCA1|ANLN
	C3|DENND4C	BRCA1|RPS4XP3
	C3|QSER1	BRCA1|RNASE2
	C3|PRKDC	BRCA1|RGAG1
	C3|FAM198B	BRCA1|B3GALNT1
	C3|DCBLD2	BRCA1|RBL1
	C3|CASP8AP2	BRCA1|SHCBP1
	C3|TMEM170B	BRCA1|RP11-216L13.19
	C3|SPAST	BRCA1|ZNF485
	C3|CD109	LIPC|SLC11A2
	C3|LRRC17	LIPC|MID1
	C3|RFX3	LIPC|LOC101930578
	C3|KRT31	LIPC|HAPLN3
	CDS1|GTPBP8	LIPC|TTC30A
	CDS1|MSRB3	ACSM2A|LEAP2
	CDS1|CDC25C	ACSM2A|SAA1
	MPPE1|CMC4	ACSM2A|CNDP2
	MPPE1|PPP1R10	ACSM2A|MRPS22
	MPPE1|CKLF	ACSM2A|AHCY
	MPPE1|EMD	ACSM2A|SMARCA1
	MPPE1|HSBP1L1	ACSM2A|SHROOM1
	MPPE1|PRG4	ACSM2A|KCNK1
	TM7SF2|HSPA8	ACSM2A|SLC26A11
	TM7SF2|SPTBN1	ACSM2A|NREP
	TM7SF2|EDEM1	ACSM2A|PANK2
	TM7SF2|PPID	ACSM2A|MMAA
	TM7SF2|THYN1	ACSM2A|ICMT
	TM7SF2|NUMA1	ACSM2A|ZBTB5
	TM7SF2|BBS1	ACSM2A|LGALSL
	TM7SF2|PGAM5	ACSM2A|TSPAN7
	TM7SF2|ZNF614	ACSM2A|SPAG5
	TM7SF2|TRIM9	ACSM2A|TARBP2
	TM7SF2|TMEM171	ACSM2A|AFP
	TM7SF2|UBASH3A	ACSM2A|TMEM194A
	PTDSS1|PSMB1	ACSM2A|STRBP
	PTDSS1|TOR1B	ACSM2A|SFI1
	PTDSS1|CETP	ACSM2A|MYBL2
	PTDSS1|LOC100506731	ACSM2A|SLC6A19
	LIPH|CMC2	ACSM2A|C12orf76
	AGPAT1|N4BP2L2	ACSM2A|KIFC1
	AGPAT1|LOC101929684	ACSM2A|CENPF
	AGPAT1|TCP11	ACSM2A|LIG1
	AGPAT1|DBIL5P	ACSM2A|PRIM1
	AGPAT1|LOC101927380	ACSM2A|CDCA8
	AGPAT1|CCNA1	ACSM2A|CDCA3
	VAC14|BNIP3L	ACSM2A|FAM83D
	VAC14|POLR3H	ACSM2A|ENTPD1-AS1
	SLC44A1|CLMN	ACSM2A|CCDC34
	MED1|BTN2A3P	ACSM2A|DUSP9
	SLC44A4|DOCK5	ACSM2A|ENPP3
	PIK3C2B|LOC401463	ACSM2A|TTC9
	MOGAT2|ICMT	ACSM2A|VIL1
	TNF|LOC441086	ACSM2A|CDCA5
	TNF|HOXC-AS3	ACSM2A|BIRC5
	HTR2B|SPTAN1	ACSM2A|SLC1A7
	HTR2B|TTC17	ACSM2A|LOC100996732
	HTR2B|PPP1R13B	ACSM2A|SOAT2
	HTR2B|LOC285696	ACSM2A|CCNE1
	ST8SIA4|IRF2BP2	ACSM2A|PCP4L1
	ST8SIA4|ERBB3	ACSM2A|NCAPH
	ST8SIA4|CDH2	ACSM2A|MFI2
	ST8SIA4|FST	ACSM2A|LOC81691
	ST8SIA4|ABCG5	ACSM2A|NCAPG2
	ST8SIA4|MBNL2	ACSM2A|CXCL17
	ST8SIA4|EIF3I	ACSM2A|FOXM1
	ST8SIA4|MLLT4	ACSM2A|EXO1
	ST8SIA4|CTNND1	ACSM2A|FANCI
	ST8SIA4|ARPC5L	ACSM2A|PTGDR2
	ST8SIA4|FAM134C	ACSM2A|IGSF1
	ST8SIA4|SPTAN1	ACSM2A|PLK4
	ST8SIA4|NOP16	ACSM2A|CDCA2
	ST8SIA4|YARS	ACSM2A|ASF1B
	ST8SIA4|GLG1	ACSM2A|CNTN1
	ST8SIA4|LOC100996517	ACSM2A|TINAG
	ST8SIA4|ZBED1	ACSM2A|PDPN
	ST8SIA4|CHERP	ACSM2A|KIF20A
	ST8SIA4|PLOD3	ACSM2A|AQP10
	ST8SIA4|PITHD1	ACSM2A|TTK
	ST8SIA4|TRIM27	ACSM2A|SBF2-AS1
	ST8SIA4|MIR6845	ACSM2A|STOX1
	ST8SIA4|TBC1D8	ACSM2A|RP11-1L12.3
	ST8SIA4|NOC3L	ACSM2A|CENPQ
	ST8SIA4|KIAA0485	ACSM2A|ZNF850
	ST8SIA4|TRIM26	ACSM2A|LOC101060264
	ST8SIA4|USP13	ACSM2A|SKA1
	ST8SIA4|ZMYM3	ACSM1|ANP32B
	ST8SIA4|PLXNB1	ACSM1|FAM47E
	ST8SIA4|SEC23IP	ACSM1|DAB1
	ST8SIA4|OSTF1	ACSM1|TTPA
	ST8SIA4|SEMA4G	ACSM1|GAS6-AS1
	ST8SIA4|RUFY3	ACSM1|GGT6
	ST8SIA4|JUP	ACSM1|TPRG1
	ST8SIA4|HNF1B	ACSM1|ASF1B
	ST8SIA4|CNNM3	ACSM1|LL22NC03-N27C7.1
	ST8SIA4|SOAT1	ACSM1|LOC101926944
	ST8SIA4|ST20	ACSM1|ZNF850
	ST8SIA4|ZFX	ACSM1|SMIM2
	ST8SIA4|CASC5	ACSM1|RP3-507I15.2
	ST8SIA4|INTS7	SCD|FAM173A
	ST8SIA4|CDK19	SCD|BRE-AS1
	ST8SIA4|ATXN2	SCD|RASGEF1B
	ST8SIA4|GPR157	ACACB|CRTAP
	ST8SIA4|CLUHP3	ACACB|FAM21A
	ST8SIA4|WWP2	ACACB|PLSCR4
	ST8SIA4|DGCR2	ACACB|INHBE
	ST8SIA4|PWP2	ACACB|GLYR1
	ST8SIA4|PDPR	ACACB|DTX1
	ST8SIA4|PPP1R13B	ACACB|SP5
	ST8SIA4|ADORA2A-AS1	ACACB|PITPNA-AS1
	ST8SIA4|PRR18	INSIG2|PLGLB1
	ST8SIA4|CDC42BPB	INSIG2|HMGN1
	ST8SIA4|ARNTL2	INSIG2|GLDC
	ST8SIA4|RBM38	INSIG2|PACSIN2
	ST8SIA4|DDX55	INSIG2|ACSL5
	ST8SIA4|POMT1	INSIG2|TTC38
	ST8SIA4|CHKB-CPT1B	INSIG2|YAP1
	ST8SIA4|LOC101927157	INSIG2|FGFR2
	ST8SIA4|AX748339	INSIG2|SLC5A6
	GAB1|SPDL1	INSIG2|PREB
	VDR|NFIL3	INSIG2|PANX1
	VDR|PRPF6	INSIG2|GLS
	VDR|ERN1	INSIG2|AMPD2
	VDR|LINC00240	INSIG2|SLC12A2
	PROX1|RP11-533E19.7	INSIG2|SLC16A11
	PROX1|AC078842.4	INSIG2|SULT1B1
	EGR1|PPCS	INSIG2|ALDH3A1
	EGR1|KIAA1958	INSIG2|PHYHIPL
	EGR1|CTD-2350J17.1	INSIG2|PCP4
	G6PD|VPS4A	INSIG2|ZDHHC13
	G6PD|KRTCAP3	INSIG2|TEC
	KLB|PPP1R35	INSIG2|UST
	KLB|KDM4D	INSIG2|TREH
	KLB|ISX	CBR1|ARPC5
	KLB|PDHA2	CBR1|JAK1
	KLB|TEX38	CBR1|MRPL43
	KLB|LINC00629	CBR1|DIP2B
	PLEKHA1|EEF1A1	CBR1|NCOA6
	PLEKHA1|HPCAL1	CBR1|MYRIP
	PLEKHA1|KIAA0355	CBR1|ZBTB5
	PLEKHA1|PKD1P1	CBR1|ETV5
	ALDH3A2|CYB5R3	CBR1|AFP
	ALDH3A2|GNB1	CBR1|ORC6
	ALDH3A2|CAPNS1	CBR1|PSTPIP2
	ALDH3A2|SNX6	CBR1|SNAPC2
	ALDH3A2|GTF3C6	CBR1|PEG10
	ALDH3A2|NAE1	CBR1|WASF1
	ALDH3A2|TUBA4A	CBR1|VSTM4
	ALDH3A2|C7orf50	CBR1|RMI2
	ALDH3A2|BACE2	CBR1|FANCG
	ALDH3A2|MED25	CBR1|REG1A
	ALDH3A2|MAP2K6	CBR1|GAL3ST1
	SMPD2|SRM	CBR1|ZNF526
	SMPD2|DAPK2	CBR1|KCNMB3
	AGK|RAP1B	CBR1|CDCA5
	AGK|NAMPT	CBR1|FRMD3
	AGK|TCEB1	CBR1|FAM223B
	AGK|HNRNPAB	CBR1|LOC100505715
	AGK|ERBB3	CBR1|MIS18A
	AGK|ABCG5	CBR1|GDPD3
	AGK|CRYL1	CBR1|ZNF248
	AGK|ODC1	CBR1|ZNF582
	AGK|NBR1	CBR1|LOC81691
	AGK|NOLC1	CBR1|MASTL
	AGK|IPO7	CBR1|FOXM1
	AGK|HMOX1	CBR1|ASF1B
	AGK|DDX21	CBR1|ZNF557
	AGK|ARL5B	CBR1|CTB-92J24.2
	AGK|DDI2	CBR1|TTK
	AGK|FAM214A	CBR1|CENPE
	AGK|GSKIP	CBR1|SCIN
	AGK|SERPINB1	CBR1|KIF11
	AGK|MAP1LC3B	CBR1|C5orf42
	AGK|FAM134C	CBR1|GALR1
	AGK|DMD	CBR1|RP11-180N14.1
	AGK|RNF213	PTGS1|TRIM56
	AGK|NOP16	PTGS1|CERS4
	AGK|MIR1292	PTGS1|C8orf88
	AGK|RTP3	PTGS1|NAA11
	AGK|ESYT1	PTGS1|FMO9P
	AGK|ARFGAP3	PTGS1|TCF24
	AGK|ATP2B2	INSIG1|IL6ST
	AGK|TRIM27	INSIG1|AP5M1
	AGK|CHN2	INSIG1|TMPRSS2
	AGK|ICAM1	INSIG1|CHKA
	AGK|SLC17A4	INSIG1|KIFC1
	AGK|PLEKHB2	INSIG1|DUSP9
	AGK|SLC25A32	CD74|PSMB8
	AGK|RLIM	CD74|HMOX2
	AGK|AMD1	APOA4|LOC101927228
	AGK|CHIC2	NR1H2|LOC101927420
	AGK|CASP4	NR1H2|TAF1B
	AGK|PELI1	NR1H2|PIFO
	AGK|IFNAR1	CYP2C9|MDFIC
	AGK|IL15RA	CYP2C9|GID8
	AGK|RUFY3	CYP2C9|CLDN19
	AGK|NABP1	CYP2C9|PTPRD
	AGK|PRPF38A	CYP2C9|ASIC1
	AGK|MAK16	ADIPOR2|AGTR1
	AGK|OSGIN2	ADIPOR2|SCEL
	AGK|TPST1	HSD17B12|HARS
	AGK|NXT1	DECR2|KPNB1
	AGK|ZFP1	DECR2|DAO
	AGK|MLKL	DECR2|AC004941.5
	AGK|FRMD8	DECR2|SLC25A19
	AGK|FAM89A	DECR2|DISP1
	AGK|BYSL	DECR2|FKBP1B
	AGK|LIMK2	DECR2|TMEM88
	AGK|SLX4IP	DECR2|MIS18A
	AGK|PWP2	DECR2|ZNF813
	AGK|HK2	DECR2|C8orf49
	AGK|DCP1B	PRKAB1|SDC4
	AGK|PRR18	PRKAB1|TCEB2
	AGK|MREG	PRKAB1|AKAP2
	AGK|LOC728040	PRKAB1|NUDT5
	AGK|BRIX1	PRKAB1|PLSCR4
	AGK|EMR2	PRKAB1|MRPS14
	AGK|STX11	PRKAB1|FAM46A
	AGK|TBC1D30	PRKAB1|PDGFRA
	FAR1|CTDSP1	PRKAB1|ATG13
	FAR1|NFX1	PRKAB1|SZRD1
	FAR1|KIAA0485	PRKAB1|PPAPDC2
	FAR1|USP13	PRKAB1|DDX54
	FAR1|SEMA4G	PRKAB1|DBP
	FAR1|PHLDB3	PRKAB1|MKI67
	FAR1|NNMT	PRKAB1|RP11-644F5.11
	FAR1|CLDN23	PRKAB1|ATP5G2P1
	TRERF1|FEZ2	PRKAB1|PRM2
	TRERF1|CCDC12	PRKAB1|KRT3
	PDSS1|PHACTR4	PRKAB1|CPT1C
	PDSS1|ASCC3	PRKAB1|TKTL1
	PDSS1|LOC728061	PRKAB1|SIRT4
	PDSS1|MAP3K14	PRKAB1|SMARCE1P2
	SYNJ2|AKR1B10	PRKAB1|PDZRN4
	SYNJ2|GPR157	PRKAB1|LOC100130458
	SYNJ2|LOC101927247	PRKAB1|AC087501.1
	SPTLC3|ERLEC1	ACSL3|RAB8A
	SPTLC3|ALG2	ACSL3|SLC25A28
	SPTLC3|BET1L	ACSL3|PHYKPL
	SPTLC3|ASPA	ACSL3|CDCA4
	HMGCS1|PPIB	ACSL3|CENPF
	HMGCS1|DDX5	ACSL3|CDCA3
	HMGCS1|RPN1	ACSL3|BIRC5
	HMGCS1|TFG	ACSL3|POLQ
	HMGCS1|STT3A	ACSL3|HJURP
	HMGCS1|COPG2	ACSL3|KIF4A
	AGPAT5|PGK1	ACSL3|EXO1
	INPP4A|CTNND1	ACSL3|CKAP2L
	INPP4A|LOC100996517	ACSL3|RAD54L
	INPP4A|TBC1D8	ACSL3|DLGAP5
	INPP4A|INHBB	ACSL3|SGOL2
	INPP4A|SEMA4G	ACSL3|CTB-92J24.2
	INPP4A|AGTRAP	ACSL3|NEK2
	DGAT2|HBB	ACSL3|TTK
	DGAT2|CD36	ACSL3|MEP1A
	DGAT2|IRF3	ACSL3|SBF2-AS1
	DGAT2|DAB1	ACSL3|FHOD3
	DGAT2|FLG-AS1	ACSL3|SGOL1
	ACER3|KANSL1	ACSL3|NUF2
	ACER3|LRRN4	ACSL3|SPC25
	PGAP3|PWRN2	ACSL3|KIF23
	CERS2|ZDHHC20	ACSL3|KIF18A
	CERS2|LOC101929684	ACSL3|ARHGAP11B
	CERS2|TMEM40	ACSL3|ZNF204P
	ST6GALNAC3|SLC5A9	HSD17B8|HIST1H2AC
	FGF17|ADAM2	HSD17B8|ANKFY1
	LBR|SFN	HSD17B8|NUDCD2
	LBR|NUMA1	HSD17B8|FARS2
	LBR|BCAS3	HSD17B8|MR1
	LBR|SOD3	HSD17B8|TM4SF18
	FGFR4|FBN1	HSD17B8|BMF
	FGFR4|PTCRA	HSD17B8|FCGBP
	FGFR4|APOBEC3F	HSD17B8|MAGEA3
	FGFR4|C20orf181	HSD17B8|RAD54L
	FGFR4|RP11-397A16.3	HSD17B8|ZNF204P
	FGFR4|CCDC171	EDN1|MBD5
	FGFR4|AC136289.1	PRKAA2|TLE1
	MBTPS1|LOC440149	PRKAA2|CLCN5
	VAPA|CFD	PRKAA2|RHBG
	VAPA|ADAMTS17	PRKAA2|LGR5
	FDFT1|SLC12A8	HPGD|FAM3C
	SCCPDH|TTC38	HPGD|ONECUT2
	SCCPDH|KALRN	HPGD|MKKS
	SCCPDH|FAM160A2	HPGD|OSBPL1A
	ABCB11|KLHL8	HPGD|PAG1
	ARF1|TCN1	HPGD|MAP3K5
	HSD17B11|ADH1B	HPGD|F2RL1
	HSD17B11|SULT1A1	HPGD|NOTUM
	HSD17B11|MARC2	HPGD|STARD3
	HSD17B11|FTCD	HPGD|RFNG
	HSD17B11|LOC101929857	HPGD|RNF43
	HSD17B11|SULT1A2	HPGD|STK36
	HSD17B11|TM6SF2	HPGD|BMP1
	HSD17B11|C4orf19	HPGD|LRRC45
	SQLE|ACTG1P4	HPGD|TNFRSF19
	SQLE|TP53I3	ABHD2|EHD4
	SQLE|DGKQ	ABHD2|RP11-258C19.7
	SLC27A5|C9orf64	ABHD2|AX747630
	SLC27A5|COMMD7	PTGES|GLUD1
	SLC27A5|CD36	PTGES|RASD1
	SLC27A5|MRPL52	PTGES|LINC01061
	SLC27A5|SMA4	PTGES|LOC100132891
	CTDNEP1|R3HDM4	PTGES|TM4SF20
	CTDNEP1|CCDC53	PTGES|LOC101927734
	CTDNEP1|LINC00998	CYP1A1|GLUL
	CTDNEP1|NRSN2	CYP1A1|IFNGR1
	CTDNEP1|AGTRAP	CYP1A1|RRBP1
	CTDNEP1|SCAMP5	CYP1A1|HAL
	CTDNEP1|TAC3	CYP1A1|PALLD
	CTDNEP1|KCTD9	CYP1A1|RTN3
	CTDNEP1|LOC101928221	CYP1A1|FGFR2
	CTDNEP1|AMBN	CYP1A1|RAF1
	CTDNEP1|RP11-333O1.1	CYP1A1|LGR4
	CTDNEP1|LINC00173	CYP1A1|CROT
	CTDNEP1|BPIFB9P	CYP1A1|TMCC1
	CTDNEP1|SLC25A3P1	CYP1A1|NAV2
	CTDNEP1|POU6F2	CYP1A1|PREB
	CTDNEP1|LINC00842	CYP1A1|FOXA3
	SGPL1|SERPINA10	CYP1A1|PIK3R2
	SGPL1|TARS	CYP1A1|ERICH5
	SGPL1|SNX1	CYP1A1|LCMT2
	SGPL1|CPN1	CYP1A1|FBXO17
	SGPL1|RND1	CYP1A1|L3HYPDH
	SGPL1|DTX4	CYP1A1|IL22RA1
	SGPL1|STK19	CYP1A1|LAMA3
	SGPL1|LOC440434	CYP1A1|MGC32805
	SGPL1|ZFYVE27	CYP1A1|HEPACAM
	SGPL1|LRIG1	CYP1A1|LOC100505985
	SGPL1|RUSC1	CYP1A1|TTC9
	SGPL1|TMLHE	CYP1A1|LOC101927157
	SGPL1|SLC9A8	CYP1A1|REG3A
	SGPL1|TEAD3	CYP1A1|FAM24B
	SGPL1|CTSV	EDN2|NDUFA12
	LPIN1|MTR	EDN2|AP2M1
	LPIN1|ZMYND10	EDN2|TIMMDC1
	LPIN1|LOC101060609	EDN2|PIGT
	PIGL|ENO1	EDN2|TCTN3
	FDXR|KIAA0556	EDN2|PIGH
	SCP2D1|VPS11	FADS2|FIGN
	CLN8|CACFD1	PRKAG2|UGP2
	CLN8|SDPR	PRKAG2|IL6ST
	CLN8|ZNF324	PRKAG2|SERPINA10
	CLN8|IFNA7	PRKAG2|UBA1
	CLN8|HMMR-AS1	PRKAG2|ARF6
	RAB5A|ASCC3	PRKAG2|DHX36
	RAB5A|GCC2	PRKAG2|PNPLA8
	RAB5A|CD84	PRKAG2|PRPF8
	RAB5A|MGA	PRKAG2|CDC37L1
	RAB5A|PEX1	PRKAG2|BMPR2
	RAB5A|NPW	PRKAG2|AKAP7
	RAB5A|CXorf23	PRKAG2|SLC26A11
	RAB4A|RAP1A	PRKAG2|MIER1
	RAB4A|ZNF649	PRKAG2|PPP2R5E
	B4GALT6|LRP11	PRKAG2|MIR6125
	B4GALT6|PHYHIP	PRKAG2|ARRDC4
	MTMR14|BLOC1S5-TXNDC5	PRKAG2|SYNE2
	MTMR14|TRIT1	PRKAG2|KRR1
	MTMR14|GDF11	PRKAG2|RAB2B
	MTMR14|HCAR3	PRKAG2|SCNM1
	MTMR14|AC016831.7	PRKAG2|RWDD2B
	MTMR14|AX747191	PRKAG2|FAM188A
	MTMR14|TRPA1	PRKAG2|CKAP5
	MTMR14|FBXL22	PRKAG2|RUSC1
	MTMR14|LOC101928702	PRKAG2|MLH3
	MTM1|LINC00963	PRKAG2|ARAP2
	MTM1|LDHC	PRKAG2|CPNE2
	HSD17B2|RAB32	PRKAG2|SCARA3
	HSD17B2|DSCR3	PRKAG2|CHAF1A
	HSD17B2|LINC00998	PRKAG2|ZNF93
	HSD17B2|PMFBP1	PRKAG2|RP11-271C24.3
	HSD17B2|COL2A1	PRKAG2|LIG3
	HSD17B3|BHLHE40	PRKAG2|TCOF1
	HSD17B3|PTPRC	PRKAG2|UBE2C
	HSD17B3|SH2B3	PRKAG2|MFI2-AS1
	HSD17B3|PTGER4	PRKAG2|TYRO3
	HSD17B3|S100A11P1	PRKAG2|AP4M1
	HSD17B3|ARHGAP25	PRKAG2|CEP250
	HSD17B3|CYTH2	PRKAG2|SUV39H1
	HSD17B3|CCL8	PRKAG2|LOC100507670
	HSD17B3|LSP1	PRKAG2|ABHD13
	HSD17B3|GPR65	PRKAG2|DSEL
	HSD17B3|CYTIP	PRKAG2|CKAP2L
	HSD17B3|GPR183	PRKAG2|PLK1
	HSD17B3|CD69	PRKAG2|LOC101928487
	HSD17B3|SELE	PRKAG2|KIF20A
	HSD17B3|TFEC	PRKAG2|ZNF571
	HSD17B3|RPS4XP3	PRKAG2|FGFBP3
	CYP27A1|CYFIP1	MLYCD|RPN2
	CYP27A1|NUP50	MLYCD|CEBPA
	CYP27A1|FMO4	MLYCD|CXXC5
	CYP27A1|TMEM223	MLYCD|IGF2R
	CYP27A1|XPO7	MLYCD|RTN3
	CYP27A1|CSRNP1	MLYCD|RAF1
	CYP27A1|LOC101928762	MLYCD|KIAA0368
	CYP27A1|LOC100506606	MLYCD|CNOT11
	CYP27A1|LOC100505874	MLYCD|DIP2B
	CFTR|GBP1	MLYCD|DROSHA
	CFTR|CPEB4	MLYCD|LINC00844
	CFTR|NFIX	MLYCD|DHODH
	CFTR|EIF5A2	MLYCD|ZDHHC14
	GRB2|RTN2	MLYCD|ZFX
	IGFBP7|APH1A	MLYCD|UNC119
	IGFBP7|NSL1	MLYCD|NUSAP1
	IGFBP7|KLF3	MLYCD|AFP
	IGFBP7|BIRC6	MLYCD|FRMD4A
	IGFBP7|ZNF148	MLYCD|TBC1D13
	IGFBP7|KIAA0485	MLYCD|STRBP
	IGFBP7|PKN2	MLYCD|SLC45A3
	IGFBP7|RABGAP1	MLYCD|LOC101929841
	IGFBP7|ANKIB1	MLYCD|CDCA8
	IGFBP7|RASEF	MLYCD|SAC3D1
	IGFBP7|TNRC6B	MLYCD|LSM11
	IGFBP7|RERE	MLYCD|ABCC9
	IGFBP7|ZW10	MLYCD|C1orf106
	IGFBP7|ATXN2	MLYCD|CCNE1
	IGFBP7|SLX4IP	MLYCD|KIF4A
	IGFBP7|ZFHX4	MLYCD|KIF18B
	IGFBP7|SRGAP2C	MLYCD|SYT1
	IGFBP7|LOC102725263	MLYCD|NRXN3
	IGFBP7|RP11-379H18.1	MLYCD|TRIM6
	MBTPS2|CRKL	MLYCD|CENPE
	GK|GOT2	MLYCD|C5orf34
	GK|TMEM263	MLYCD|C18orf54
	GK|MICAL2	FADS3|TM4SF1
	GK|ASPA	FADS3|ABHD16A
	NUS1|RNMTL1	FADS3|DKFZP434H168
	NUS1|LOC728061	AKR1C3|APMAP
	STARD4|COPG1	AKR1C3|TNFAIP8
	STARD4|UBFD1	AKR1C3|PPAPDC2
	COL4A3BP|LRBA	AKR1C3|BRAP
	COL4A3BP|HSPA12B	AKR1C3|INMT
	COL4A3BP|CHP2	AKR1C3|IL33
	PI4KA|FSTL1	AKR1C3|EIF4E3
	PIK3CA|CTDSP1	AKR1C3|TPX2
	PIK3CA|IRF1	AKR1C3|RP11-5C23.1
	PIK3CA|RIPK2	AKR1C3|HRCT1
	PIK3CA|NUMA1	AKR1C3|DARS2
	PIK3CA|CCDC71L	AKR1C3|CDCA3
	PIK3CA|RAMP1	AKR1C3|C17orf85
	PIK3CA|PFKFB1	AKR1C3|DNAJC27
	PIK3CA|ABCB6	AKR1C3|PLK1
	PIK3CA|IGSF8	AKR1C3|SBF2-AS1
	PIK3CA|NUDT16	AKR1C3|TMPO-AS1
	PIK3CA|HSPA12B	AKR1C3|TEX41
	STARD3NL|TAPBP	SIRT1|CYP2B7P
	STARD3NL|WIPI2	SIRT1|HLA-DOA
	STARD3NL|RNF167	SIRT1|NFYA
	STARD3NL|ARID1A	SIRT1|RIOK1
	STARD3NL|CHN2	SIRT1|ST6GALNAC6
	STARD3NL|GBAP1	MID1IP1|ONECUT1
	STARD3NL|SEMA4G	MID1IP1|HJURP
	STARD3NL|PLXND1	MID1IP1|KIF4A
	STARD3NL|TMEM150C	MID1IP1|TRIP13
	STARD3NL|LAMB2	MID1IP1|SSX1
	STARD3NL|LOC101060405	MID1IP1|HBE1
	STARD3NL|SHANK3	MID1IP1|SSX4
	STARD3NL|IGSF8	MID1IP1|KIF18A
	STARD3NL|VAMP2	SLC45A3|RTN4
	STARD3NL|AGTRAP	SLC45A3|HSD11B1
	FGF19|PPM1M	SLC45A3|ACADM
	GGPS1|SLC17A5	SLC45A3|GSTK1
	GGPS1|AL928768.3	SLC45A3|HMGCL
	GGPS1|CASS4	SLC45A3|GADD45A
	CPNE6|SMARCD3	SLC45A3|ECI1
	KPNB1|FCHO2	SLC45A3|NUDT7
	KPNB1|ARHGAP15	SLC45A3|MRPL46
	KPNB1|HOXB13	SLC45A3|SERPINH1
	KPNB1|LOC100128288	SLC45A3|NUDT6
	IMPA1|ELL2	SLC45A3|C15orf61
	IMPA1|ANP32A	SLC45A3|ABCG2
	IMPA1|DRAM2	SLC45A3|SAYSD1
	IMPA1|ZDHHC2	SLC45A3|DIXDC1
	IMPA1|DOCK10	SLC45A3|NAALADL1
	IMPA1|LOC101927038	SLC45A3|ANKS6
	PIGM|CASC4	SLC45A3|ERCC4
	PIGM|LANCL1	SLC45A3|WFDC2
	PIGM|RIPK2	SLC45A3|ZMYND12
	PIGM|BTN3A1	SLC45A3|TNFSF15
	PIGM|ANKRA2	SLC45A3|AHRR
	PIGM|NEURL1B	PNPLA8|DAPK1
	PIGM|AIFM2	PNPLA8|ARF5
	PIGM|TCEAL8	PNPLA8|KMT2C
	PIGM|ALKBH2	PNPLA8|TSPAN33
	PIGM|NEK3	PNPLA8|FRYL
	PIGM|SLC25A40	PNPLA8|FBXW7
	PIGM|MIRLET7D	PNPLA8|KRT8P12
	PIGM|FPGT	PNPLA8|HIST1H3G
	PIGM|PSEN2	PNPLA8|L3MBTL3
	PIGM|P2RY13	PNPLA8|PARP15
	PIGM|MTURN	MLXIPL|MAP2K1
	PIGM|MYBPH	ADIPOR1|HSP90AB1
	PIGM|LYG2	ADIPOR1|DDAH1
	PIGM|ZNF675	ADIPOR1|DNAJC1
	ACBD3|TRIB1	ADIPOR1|SSR2
	ACBD3|WDR11	ADIPOR1|ZFP36L1
	ACBD3|LBX1-AS1	ADIPOR1|DDOST
	FGF16|COL27A1	ADIPOR1|DAP3
	PLEKHA8|ASAH1	ADIPOR1|COPA
	PLEKHA8|DCUN1D3	ADIPOR1|SEC13
	PLEKHA8|PAFAH1B3	ADIPOR1|PCBP1
	PLEKHA8|LONRF3	ADIPOR1|PGF
	PLEKHA8|CLEC4D	ADIPOR1|HNRNPF
	STAR|DACH2	ADIPOR1|SDE2
	SC5D|CTSH	ADIPOR1|HEATR1
	SC5D|CRBN	ADIPOR1|UCHL5
	SC5D|EDEM1	ADIPOR1|PARP1
	SC5D|THYN1	ADIPOR1|DEDD
	SC5D|NANS	ADIPOR1|DHX9
	SC5D|LOC728554	ADIPOR1|TIPRL
	SC5D|OSTF1	ADIPOR1|MPZL1
	SC5D|GPR157	ADIPOR1|MMGT1
	SC5D|MSTO1	ADIPOR1|DNAJC22
	SC5D|DONSON	ADIPOR1|TM9SF1
	SC5D|IL2RA	ADIPOR1|GPD1
	SC5D|TRIM9	ADIPOR1|RRP15
	FAXDC2|MIR3682	ADIPOR1|MIR6741
	FAXDC2|LINC01187	ADIPOR1|DUSP12
	CYB5R2|RPLP0	ADIPOR1|B4GALT3
	CYB5R2|TMEM258	ADIPOR1|ISG20L2
	CYB5R2|FBP1	ADIPOR1|ABCF2
	CYB5R2|AKR7A3	ADIPOR1|DIEXF
	CYB5R2|FAH	ADIPOR1|RABIF
	CYB5R2|CYB5D2	ADIPOR1|POLR3C
	CYB5R2|HHLA3	ADIPOR1|PRCC
	CYB5R2|LINC01268	ADIPOR1|AGO3
	SH3YL1|UBA1	ADIPOR1|DSTNP2
	SH3YL1|NDUFS1	ADIPOR1|JMJD4
	SH3YL1|PPID	ADIPOR1|NEK1
	SH3YL1|SH2D4A	ADIPOR1|AGAP4
	FGF5|PRR5L	ADIPOR1|RP11-440I14.2
	OSBPL2|MS4A4A	ADIPOR1|CADM2
	OSBPL2|GID8	LPGAT1|OTUD7B
	OSBPL2|CLRN3	LPGAT1|GON4L
	OSBPL2|MYH14	LPGAT1|LOC100128922
	OSBPL2|SNX21	LPGAT1|LOC101927616
	OSBPL2|LOC101928666	LIAS|PDGFRA
	RPE65|TAS2R40	LIAS|CTDSPL
	ALDH1A3|NUDT3	LIAS|DACT1
	ALDH1A3|GGTA1P	LIAS|LOC286367
	AKR1C4|SRM	ERLIN1|RPL13A
	TAMM41|TNIP1	ERLIN1|RPS11
	TAMM41|PVRL2	ERLIN1|RPS19
	TAMM41|SPNS1	ERLIN1|CNOT7
	TAMM41|ZDHHC24	ERLIN1|ADD3
	TAMM41|C10orf128	ERLIN1|LACTB2
	PGAP2|GMEB1	ERLIN1|SSFA2
	SGMS2|ASAH1	ERLIN1|TIAL1
	SGMS2|ENPP2	ERLIN1|ZDHHC20
	SGMS2|RUVBL2	ERLIN1|DUSP23
	SGMS2|PHACTR4	ERLIN1|SLC35F5
	SGMS2|FKBP4	ERLIN1|WDFY1
	SGMS2|EXT2	ERLIN1|EEA1
	SGMS2|ARMCX3	ERLIN1|LOC101929864
	SGMS2|ABTB2	ERLIN1|ATRIP
	SGMS2|TRIT1	ERLIN1|REEP3
	SGMS2|RAB11FIP4	ERLIN1|BTAF1
	SGMS2|DOCK10	ERLIN1|LYN
	SGMS2|LOC101927278	ERLIN1|GCC2
	BMP5|NRD1	ERLIN1|RILP
	CYB5R3|TNFSF10	ERLIN1|SPOPL
	CYB5R3|ISCU	ERLIN1|MVP
	CYB5R3|TCEB1	ERLIN1|PARP10
	CYB5R3|RABGGTB	ERLIN1|NDC1
	CYB5R3|ODC1	ERLIN1|CYP4F11
	CYB5R3|PTBP1	ERLIN1|SGMS1
	CYB5R3|TRIM22	ERLIN1|FARP2
	CYB5R3|NOLC1	ERLIN1|CASD1
	CYB5R3|IMPDH2	ERLIN1|EDRF1
	CYB5R3|CRBN	ERLIN1|FLYWCH1
	CYB5R3|SNRPF	ERLIN1|ZNF587B
	CYB5R3|DKC1	ERLIN1|NHLRC2
	CYB5R3|ABLIM1	ERLIN1|ENPP3
	CYB5R3|MRI1	ERLIN1|MAP3K14
	CYB5R3|IFIT2	ERLIN1|AC007967.3
	CYB5R3|BTN3A1	ERLIN1|LOC158402
	CYB5R3|NAT1	ERLIN1|PGAP1
	CYB5R3|C17orf62	ERLIN1|PKIA
	CYB5R3|ZNF680	ERLIN1|TET1
	CYB5R3|GIN1	ERLIN1|HS6ST2
	CYB5R3|TRIM34	CYP2D6|LOC100996732
	CYB5R3|TLN2	CYP2D6|TUBD1
	CYB5R3|ZNF684	CYP2D6|LINC00662
	CYB5R3|LYG2	CYP2C8|ST13
	DGAT1|PCAT19	CYP2C8|RND3
	LPCAT1|HBS1L	CYP2C8|C7
	LPCAT1|CPSF7	CYP2C8|VAT1
	LPCAT1|FAR2P2	CYP2C8|PHYKPL
	PIK3R1|MCEE	CYP2C8|ARRDC4
	PIK3R1|NDN	CYP2C8|SKP2
	PIK3R1|IQCK	CYP2C8|NPEPPS
	PIK3R1|LOC101927761	CYP2C8|MAP3K5
	AJUBA|CLCN1	CYP2C8|ZMYM3
	AJUBA|LINC00342	CYP2C8|MGME1
	AJUBA|DLGAP3	CYP2C8|MCM7
	AJUBA|PLEKHB1	CYP2C8|CIZ1
	TAZ|FOXP1	CYP2C8|SPAG5
	TAZ|PSMD6-AS2	CYP2C8|MTA3
	PCYT1A|PPP1CB	CYP2C8|VWCE
	PCYT1A|PFN2	CYP2C8|DUSP14
	PCYT1A|ERV3-2	CYP2C8|ZNF367
	DHRS7B|HIST3H2A	CYP2C8|MYBL2
	PCTP|ALLC	CYP2C8|LOC285812
	HSD3B7|THAP9	CYP2C8|CHAF1A
	PI4KB|HERC2P3	CYP2C8|PKMYT1
	CRLS1|HYOU1	CYP2C8|CDCA3
	CRLS1|TUBB3	CYP2C8|PGC
	STARD10|SEC24A	CYP2C8|PIGZ
	STARD10|GTF3C4	CYP2C8|CCDC34
	FGF6|URM1	CYP2C8|DUSP9
	PGS1|NUDT19	CYP2C8|HTR2B
	PGS1|KIF21B	CYP2C8|TMEM74B
	PGS1|RANBP3L	CYP2C8|GPSM2
	CYP11B2|ISX	CYP2C8|SLC1A7
	HEXB|KLRC1	CYP2C8|LOC100996732
	UGT8|SSR4	CYP2C8|SLC5A11
	UGT8|GABRE	CYP2C8|CCNE1
	UGT8|RP11-465B22.8	CYP2C8|LOC81691
	UGT8|GPR162	CYP2C8|MCM8
	UGT8|GRTP1-AS1	CYP2C8|PLK4
	UGT8|RPS29P28	CYP2C8|CDCA2
	CYP51A1|GSTA4	CYP2C8|PLK1
	PCK2|CD36	CYP2C8|GAGE1
	CPNE7|DAB1	CYP2C8|GAGE12B
	CPNE7|BAP1	CYP2C8|GNG4
	AGPAT2|ZXDB	CYP2C8|E2F8
	HSD17B1|USP28	CYP2C8|PTTG3P
	DPM1|SNCB	CYP2C8|KIF11
	APOA2|NME7	CYP2C8|LOC101926944
	APOA2|STT3A	CYP2C8|LINC00669
	APOA2|GIPC2	CYP2C8|TMSB15B
	APOA1|FAM134A	PDK4|CYB5A
	APOA1|COBL	PDK4|LGALS8
	APOA1|NUDT16	PDK4|TSPAN3
	APOA1|POLR3G	PDK4|SLC26A11
	CHKB-CPT1B|SNHG6	PDK4|RAI14
	CHKB-CPT1B|EIF4H	PDK4|EPB41L2
	CHKB-CPT1B|H2AFY	PDK4|LGALSL
	CHKB-CPT1B|ACTA2	PDK4|AFP
	CHKB-CPT1B|TXNDC15	PDK4|AURKA
	CHKB-CPT1B|IGKV1OR2-108	PDK4|CDCA8
	CHKB-CPT1B|TAGLN	PDK4|LSM11
	CHKB-CPT1B|IGKV1-37	PDK4|HJURP
	CHKB-CPT1B|TSPAN4	PDK4|KIAA1841
	CHKB-CPT1B|IGLL5	PDK4|CASC7
	CHKB-CPT1B|ARMCX6	PDK4|PTPDC1
	CHKB-CPT1B|GIMAP4	PDK4|MEP1A
	CHKB-CPT1B|PLP2	PDK4|RP11-288H12.4
	CHKB-CPT1B|CWC27	PDK4|ZNF484
	CHKB-CPT1B|YAE1D1	PDK4|ZNF204P
	CHKB-CPT1B|HAUS1	PDK4|RIPPLY3
	CHKB-CPT1B|CCDC109B	PTGIS|PRKAB2
	CHKB-CPT1B|ITGA4	PTGIS|FRMD6
	CHKB-CPT1B|TPM2	PTGIS|BASP1
	CHKB-CPT1B|FLJ22184	PTGIS|ANKZF1
	AKR1B1|BC070363	PTGIS|ADAM19
	PTPN13|DHTKD1	PTGIS|BC069804
	PTPN13|EGFR	PTGIS|DAPP1
	PTPN13|LSR	PTGIS|CCR7
	PTPN13|CTTN	PTGIS|LOC101929143
	PTPN13|TMEM165	PTGIS|SCRG1
	PTPN13|DCTN1	PRKAB2|RPL7
	PTPN13|LOC388210	PRKAB2|HNRNPC
	PTPN13|CTB-12A17.3	PRKAB2|SF3B6
	PTPN13|N6AMT1	PRKAB2|AZIN1
	PTPN13|LL0XNC01-7P3.1	PRKAB2|LIFR
	MBOAT7|HERPUD1	PRKAB2|CD4
	ABCG1|TMEM47	PRKAB2|STAB1
	ABCG1|ZNF324	PRKAB2|AEBP1
	ABCG1|LINC00908	PRKAB2|RCBTB2
	ABCG1|TTLL2	PRKAB2|MRC2
	CISH|POGLUT1	PRKAB2|ANK3
	HSD17B7|RGPD3	PRKAB2|ECM1
	HSD17B7|XPC	PRKAB2|MYO10
	HSD17B7|ST20	PRKAB2|MXRA8
	HSD17B7|ERVK3-1	PRKAB2|POLR3C
	HSD17B7|XPO7	PRKAB2|PIGH
	HSD17B7|PRAMEF11	PRKAB2|ID4
	HSD17B7|SLC6A18	PRKAB2|CXCL14
	HSD17B7|COPG2	PRKAB2|SIGLEC1
	HSD17B7|PPP4R4	PRKAB2|PKNOX1
	HSD17B7|LOC284242	PRKAB2|TGS1
	HSD17B7|C15orf26	PRKAB2|CLIP3
	INPP4B|APOM	PRKAB2|MAPK10
	INPP4B|PITHD1	PRKAB2|SCARA5
	INPP4B|USP13	PRKAB2|CHST7
	INPP4B|C4orf29	PRKAB2|HHIP
	PIP5K1B|PAQR4	PRKAB2|BGLAP
	SMPD1|ADAMTS6	PRKAB2|NPY1R
	KDSR|CGN	PRKAB2|LOC101929465
	KDSR|HDAC5	PRKAB2|BMP5
	SNAI2|ERGIC1	PRKAB2|SGCD
	SNAI2|SS18	PRKAB2|HAND2-AS1
	PTPN11|APH1B	FASN|NR4A2
	PTPN11|ZNF767P	FASN|SFMBT2
	PTPN11|CTSLP8	LTC4S|PUM1
	DGKQ|ENC1	LTC4S|FOXJ3
	DGKQ|USP43	LTC4S|ZNF384
	SOD1|FAM98C	LTC4S|P2RX5
	SOD1|LOC101927256	ACACA|ACAT1
	DGKE|KIAA1958	ACACA|HIGD1A
	DGKE|PNMAL2	ACACA|FDX1
	DGKE|SERHL	ACACA|SEL1L
	CYB5R1|ADNP2	ACACA|DDIT4
	CYB5R1|ABCC4	ACACA|PTS
	SIRT4|MYOM1	ACACA|ARSE
	PLA2G4A|KANSL1	ACACA|SLC1A1
	PLA2G4A|CPEB4	ACACA|AKAP13
	PLA2G4A|CCDC92	ACACA|PHYKPL
	PLA2G4A|TNRC6B	ACACA|CCPG1
	PLA2G4A|RERE	ACACA|BTBD6
	PLA2G4A|LAMB2	ACACA|ATG4A
	PLA2G4A|IGSF8	ACACA|ZMAT3
	PLA2G4A|AGTRAP	ACACA|ACOT4
	PLA2G4A|TBC1D17	ACACA|DEXI
	PLA2G4A|CTSV	ACACA|SGCE
	PLA2G4A|METTL12	ACACA|KIFC1
	PIGY|PSG2	ACACA|TROAP
	MTMR6|HOTS	ACACA|DIAPH3
	MTMR7|ARPC1A	ACACA|MKI67
	MTMR7|POSTN	ACACA|FBXO5
	SERINC1|RPL13	ACACA|CDCA5
	SERINC1|RPL10A	ACACA|SUV39H1
	SERINC1|F12	ACACA|POLQ
	SERINC1|ZNF12	ACACA|CENPM
	SERINC1|ZFC3H1	ACACA|HJURP
[truncated: 15,771 more rows]
